# Supplementary material for: Exploratory metabolomics study of the experimental opisthorchiasis in a laboratory animal model (golden hamster, Mesocricetus auratus)
Source: PLoS Negl Trop Dis. 2017 Oct 31;11(10):e0006044. doi: 10.1371/journal.pntd.0006044 (PMC5681294; doi:10.1371/journal.pntd.0006044)
Supplement: S2 File — (XLSX) [file pntd.0006044.s004.xlsx]

## Sheet: BASE2
No	name sample	infection	9.962	9.9436	9.936	9.9148	9.8826	9.8626	9.8412	9.8346	9.8138	9.7982	9.772	9.751	9.7398	9.7032	9.6946	9.6738	9.6492	9.6392	9.6	9.5904	9.5668	9.557	9.5244	9.5118	9.4942	9.4684	9.4588	9.4338	9.417	9.3984	9.3662	9.34	9.3234	9.3198	9.2924	9.26	9.2462	9.2246	9.2184	9.1822	9.1622	9.1562	9.1398	9.1	9.0816	9.0702	9.0204
2	K_U_23.12.2013_M5	K	0.746623	-0.0147067	-0.0958472	-0.576495	-0.258041	-0.318225	0.454589	0.417348	0.293275	0.770759	-0.5113	0.688751	0.850722	1.65631	0.223578	0.504812	0.0452618	0.496145	1.24146	-0.149028	0.990681	0.44055	0.448452	0.430065	0.945975	0.557109	0.0330555	-0.203969	0.290337	0.545636	2.23685	1.86025	1.1147	0.358485	1.59612	3.39292	0.729302	0.720377	0.290202	0.908419	0.774247	-0.0980413	0.571796	11.0435	0.941626	-0.0530651	4.55078
3	E1_U_11.09.2013_F2	E1	0.12621	0.177584	0.0563968	0.597599	1.12102	0.390233	-0.247423	-0.0520308	0.784798	0.0446275	0.465407	0.706299	0.141301	2.06224	0.212367	0.941198	0.764136	0.508839	3.21353	0.0969255	0.777656	-0.110721	-0.334844	-0.082871	-0.0534021	0.47525	0.319345	0.834832	1.44426	0.849498	2.18332	1.64469	0.678694	0.311752	1.86905	3.06763	1.11383	0.676803	-0.0870283	2.27755	0.95793	0.366642	0.901345	6.92716	1.10702	0.741003	5.07573
4	E1_U_10.04.2013_F4	E1	0.00286919	0.194908	-0.335417	0.106549	-0.318383	0.652368	1.26694	-0.0938959	-0.034644	0.304945	0.211169	0.1701	-0.0496652	1.70741	0.563713	0.286308	0.187331	0.445899	2.74118	0.0750585	0.0174765	-0.288116	-0.0537065	0.0123479	0.122591	-0.196969	0.263669	0.806436	0.298644	0.415574	1.11593	1.06361	0.438732	-0.0372305	2.20836	2.7515	0.0647937	0.206973	-0.0320636	0.725139	0.872461	0.33259	0.465625	4.93578	0.158865	0.0265389	1.65922
5	K_U_02.04.2013_F5	K	0.00168037	-0.366646	0.0224501	-0.311784	0.134981	0.677874	1.11901	0.299951	0.63715	0.0132341	-0.251048	0.944154	0.0807832	1.18161	0.193099	0.10879	-0.149551	0.179292	2.80699	0.144934	0.476506	0.429937	0.608373	-0.0831708	-0.232794	-0.342034	0.00286525	0.224067	-0.118682	0.551212	1.19169	1.4072	0.596571	0.0561501	1.51795	3.41182	0.606274	0.261394	-0.0819463	0.788084	0.281882	0.0351004	0.310082	7.79971	1.45268	0.594276	1.88969
6	K_U_22.07.2013_F5	K	0.16601	-0.0858038	-0.341787	0.526402	0.166455	0.677224	0.505741	0.154256	0.106484	-0.0283005	0.0447566	0.630594	0.224603	1.67835	0.330103	0.347215	0.626746	0.0490925	0.651218	0.156805	0.540619	0.250384	0.536581	0.0146967	0.0789369	0.895528	0.364466	0.337285	0.243511	0.573762	1.99769	1.86821	1.05088	0.0197427	1.50908	1.83066	0.236007	0.971428	0.227758	0.58898	0.897598	0.00442857	0.6284	14.8061	1.11973	0.363771	3.23715
7	K_U_17.04.2013_M5	K	0.20996	0.123178	0.0871243	-0.208316	0.343426	0.256684	0.304626	-0.0646267	0.270727	-0.0666894	-0.163927	-0.0995629	0.6324	1.85977	0.320198	0.268336	0.439129	0.394172	2.30688	0.0919535	0.352218	0.233089	0.536279	0.0889011	0.019855	0.145256	0.0430828	0.760627	-0.0529508	0.31748	2.75841	2.21856	0.426007	0.102615	0.314666	2.99256	1.67406	0.136235	-0.0731531	0.450855	-0.167493	0.12014	0.857282	27.5152	0.865906	0.501425	2.50514
8	E1_U_23.10.2013_F5	E1	1.89065	1.02136	-0.171047	-0.734293	-0.297746	-0.402054	0.890389	-0.0522116	-0.381303	0.967085	0.935124	1.27162	1.04455	1.88459	0.698484	0.0516327	-0.968797	0.28581	0.995884	0.037053	0.115684	-1.1939	1.32286	-0.103304	0.924267	0.3567	0.459389	1.00691	1.52084	2.94663	3.39208	4.19608	1.29529	0.141559	2.20094	3.13619	-1.056	1.26789	-0.459268	2.18725	0.681261	0.827981	0.595495	7.91698	1.93176	1.33438	4.4582
9	K_U_26.06.2013_M1	K	0.173353	-0.0576745	-0.0784073	0.228398	0.0847473	0.46368	0.628248	0.0861868	0.00824867	-0.201186	0.410995	0.0590951	0.475269	1.54699	0.0304142	0.18803	-0.0541582	0.288159	1.58668	0.0299712	-0.0154987	0.054107	-0.157881	-0.189051	-0.165853	-0.0505024	0.161655	0.40566	0.189669	0.189463	1.6606	1.42561	0.293711	0.121351	0.889386	1.55918	1.8058	0.389294	0.213797	0.340139	0.575584	0.0231717	0.243356	15.6663	1.01107	0.383824	1.89587
10	K_U_01.05.2013_F4	K	0.220556	0.166831	0.178421	0.319498	-0.174555	0.833126	0.867042	-0.119064	0.0588475	-0.187297	0.583531	0.349025	0.440381	1.30526	0.0396998	0.616312	0.4668	0.101902	2.09638	0.0628371	0.196959	-0.143114	-0.0591508	0.225526	-0.182586	-0.227265	0.365587	0.402657	0.47607	0.541765	1.53308	1.95723	1.31292	0.0469988	0.817433	3.60026	1.23184	0.047701	0.126453	0.944989	0.704403	0.196564	0.766213	14.3429	0.989062	0.567973	1.99254
11	K_U_02.10.2013_F2	K	0.247058	0.67831	-0.450736	-0.150666	-0.781642	0.123985	0.893328	-0.106298	0.623141	0.515997	-0.292958	0.503331	0.00921726	1.9018	0.107058	-0.295604	0.102475	-0.0935897	2.19032	0.337956	0.681933	-0.100228	0.192661	0.194291	-0.42371	-0.0527972	0.674013	-0.164283	0.6969	1.02959	2.42513	1.71552	0.160289	-0.0286415	0.713519	1.4061	-0.36062	1.18877	0.744716	1.97785	-0.115664	0.200193	0.810839	9.6438	1.83912	0.685971	1.34452
13	E1_U_23.10.2013_M5	E1	0.0795238	0.0841939	-0.00537617	0.491748	0.824362	-0.954352	-0.826833	0.355588	-0.00865621	0.176022	0.731676	0.69509	0.218839	2.1473	-0.262841	0.430574	0.0669208	0.438108	3.75889	-0.206225	0.014052	0.151527	1.67132	0.152118	1.38491	-0.682715	0.0186992	1.42998	1.22067	1.18665	4.47067	3.29777	0.594213	0.183834	2.06686	4.32762	1.14394	1.44215	0.305482	1.82729	1.31827	0.523869	0.935479	15.5694	1.90373	0.315088	6.1899
14	E1_U_30.12.2013_M3	E1	-0.126972	-0.23792	0.214624	0.543872	-0.0812837	0.162012	0.616628	0.470122	0.078149	0.209259	1.32675	2.08788	1.57823	4.49866	0.94301	1.07795	0.279882	0.662969	2.6453	0.254952	0.273671	0.176526	-0.348523	-0.381361	0.453129	1.52834	-0.12547	1.03136	0.941497	0.85752	2.59665	1.33529	0.236065	0.164403	2.80971	7.66907	0.900185	0.986094	0.329225	1.31009	0.461382	0.531303	1.1602	8.69199	0.912716	0.755334	3.5418
15	E1_U_03.12.2013_M5	E1	-0.1242	0.500654	-0.0675935	0.337837	0.311914	0.448925	0.559744	0.479065	0.435265	0.376314	0.609884	1.23465	0.939707	5.09687	0.541039	0.680804	1.10522	0.56113	4.00051	0.290593	1.41283	0.458532	0.645649	0.237301	0.518375	0.311992	0.149174	1.09033	1.03345	0.095475	4.07851	1.9969	1.32337	0.270189	3.13156	8.31031	0.491341	0.847627	0.308398	2.65645	2.15484	0.493403	1.7683	13.8	2.1595	0.985954	5.39674
16	E2_U_05.06.2013_F2	E2	-0.0762208	0.372723	0.0379994	0.032273	0.205732	0.0668649	0.0675767	0.19921	0.931199	-0.156306	0.732611	0.348772	0.202499	1.19943	0.281352	0.185636	0.360497	0.136128	2.4448	0.0781049	-0.025189	0.181661	0.350756	0.226184	0.266638	0.108052	0.420424	0.788348	0.203566	0.429293	2.36852	1.33973	0.751768	0.260799	0.88375	2.50979	1.16639	0.206592	0.200423	0.872304	1.09706	0.295434	0.730426	21.3234	1.09217	0.543928	1.94041
17	E2_U_03.12.2013_F2	E2	0.343128	0.171168	0.115322	-0.132015	0.677207	0.515244	-0.121337	0.285872	0.83366	0.331784	0.118115	0.249428	0.0346638	1.69538	0.49394	0.578985	0.633134	0.52894	2.56515	0.305329	0.572771	0.778982	0.79316	0.990267	0.511116	0.814931	0.376334	0.964322	0.796223	1.0624	3.06109	2.86006	1.19534	0.173903	2.66994	2.95443	0.400756	0.202123	0.121665	1.68012	1.1762	0.177235	1.33218	13.422	1.90793	1.1666	4.11036
18	E1_U_24.04.2013_F5	E1	-0.654851	-0.484694	-0.878485	-0.94921	0.0593491	-0.746282	-0.526244	-0.0999186	-0.682907	0.483361	1.87508	0.328261	0.835682	3.05613	-0.087161	-0.543873	-0.559474	0.700034	1.00339	-0.478005	1.98781	0.429979	0.639396	-0.224246	0.549051	1.2091	0.355419	0.773793	0.625374	0.00469575	0.190004	1.20286	0.349319	-0.0868318	0.318292	6.78292	-0.232646	0.395331	-0.00213376	1.02	0.706529	0.0456599	1.47625	10.4412	1.44074	0.383424	1.62111
19	K_U_19.01.2014_M3	K	0.186944	-0.156437	0.104071	0.213811	0.50778	0.601736	0.814568	-0.0731416	0.243555	0.429214	0.69372	1.05953	0.451167	2.49844	0.322631	0.278539	-0.137237	0.308445	2.25333	0.22483	1.05563	0.169688	0.481301	0.162168	0.0567492	0.804408	0.494129	1.01126	0.757735	0.80891	2.42282	2.63216	1.20469	0.182671	2.10015	3.33507	0.645995	0.62908	0.164404	1.63451	1.12994	0.561774	0.835273	5.18399	2.05766	0.796814	4.61158
20	E1_U_11.09.2013_M1	E1	-0.0249711	-0.281336	0.0646231	0.111208	0.545856	0.645903	0.666009	0.0575027	0.203685	0.337721	0.3886	1.00865	0.943136	6.01078	0.607586	0.607196	0.546257	0.458929	1.35779	-0.0253253	0.394189	-0.013647	0.0500218	0.207362	0.292737	0.355164	0.304938	0.677683	0.368208	0.730342	0.867617	0.909823	0.167818	0.129018	1.51349	6.33378	1.38836	0.825676	0.279912	1.37857	0.644857	0.351411	0.573953	6.18025	0.79503	0.530571	2.70578
21	E2_U_11.09.2013_F2	E2	0.427159	0.101065	-0.187636	0.0223037	0.0721495	0.878233	0.973206	0.0894957	0.0109117	-0.310365	0.371047	0.469036	0.466376	1.28331	-0.147515	-0.122556	0.594907	0.56218	2.98215	0.026463	0.527927	-0.00512289	0.171892	-0.2012	0.158468	-0.0539454	0.0862046	0.416001	0.132207	0.25018	1.43097	2.03638	0.565332	0.0936928	2.20104	3.08767	0.337287	0.483804	0.258914	1.06791	0.623532	0.0834769	0.854826	6.87879	1.34088	1.07933	2.87061
22	K_U_02.04.2013_M2	K	-0.350015	-0.143505	-0.0904631	0.27056	-0.0742587	0.638354	0.216069	-0.01523	-0.559521	-0.0290288	0.0143433	0.548992	0.0893951	1.7384	0.245208	-0.069033	-0.103978	-0.0239781	1.75896	-0.213113	0.172357	0.0206128	0.253128	-0.289832	-0.14404	-0.0532877	0.280676	0.603654	0.479428	0.317728	0.453789	1.47185	0.503353	0.0318071	1.83846	4.148	0.304895	0.206795	0.249035	0.50619	0.25712	-0.0245618	0.300128	10.4455	0.606666	0.191928	1.9216
23	K_U_06.01.2014_F2	K	0.092793	-0.446442	0.234691	0.203883	0.41019	0.679535	0.107307	-0.0679127	-0.138452	-0.215069	-0.0668552	0.108202	0.23003	0.896075	-0.225381	0.246599	0.708745	0.336811	2.33674	0.469417	0.51913	0.0449037	0.455369	-0.082719	-0.375515	-0.164321	0.307478	0.124488	0.40885	0.193092	1.80914	1.72413	0.699595	-0.00778079	0.343322	1.69439	0.294929	-0.234822	0.206024	0.0171343	0.323545	0.240585	0.756749	9.11906	0.803085	0.5853	2.45479
24	E1_U_24.04.2013_M3	E1	-0.0263744	0.115106	0.111244	-0.253854	0.343155	-0.177139	0.22238	0.123814	0.797195	0.484077	0.92204	0.670532	0.43969	2.35743	0.362189	0.749346	0.131714	0.0679669	1.40981	-0.133909	0.407971	0.191296	0.386812	0.0376723	-0.0483967	0.309263	0.233747	0.873904	0.682793	1.00405	1.83692	1.87189	0.413537	0.0273027	0.801085	8.81418	0.405676	0.653409	0.111493	0.981935	0.553439	0.0966214	0.858885	20.0453	1.01904	0.558175	2.85941
25	E2_U_19.06.2013_M1	E2	0.51345	-0.426359	0.307623	-0.238955	-0.194706	0.701067	0.647453	-0.160755	-0.622002	0.137498	0.161782	0.339248	0.0159581	1.50017	0.24015	0.241187	-0.0617385	-0.11335	2.57631	0.129912	0.378681	0.00120021	-0.137441	-0.244312	0.31334	0.0801887	-0.0205825	0.446221	-0.20761	0.909585	0.999289	1.47816	0.532392	0.0649458	1.72324	3.84108	0.139903	0.355332	0.328606	0.410128	0.133393	-0.0146987	0.537219	10.0813	1.39833	0.849753	1.38667
26	E2_U_16.12.2013_F2	E2	0.254681	0.100628	-0.0307701	0.292676	0.215401	0.524253	0.0400084	0.158203	0.456031	0.104842	0.317515	1.03705	-0.0795398	2.02449	0.644769	0.463537	0.859741	0.098976	1.57064	-0.0193575	0.551288	0.131033	0.174387	0.256826	-0.102608	0.59985	0.0233922	0.414629	0.572324	1.62348	2.93414	2.05063	0.905841	0.195918	2.78221	3.42745	0.137935	0.484509	0.344225	2.25297	1.74986	0.159201	1.53171	16.0291	0.796018	0.822068	3.5045
27	E1_U_09.10.2013_F1	E1	-0.0710415	0.344516	0.154593	-0.170218	0.0141281	0.429792	0.632058	-0.00510686	0.517871	0.218771	0.775133	0.522133	0.626988	2.21307	0.478408	0.270338	-0.265021	0.195121	1.17559	-0.0464879	-0.0871638	0.119704	0.0637165	0.0166162	0.602104	0.0239391	0.245438	0.970066	0.825677	0.847077	3.55075	2.1941	1.07495	0.218711	1.18992	4.3765	0.378299	0.820961	0.326525	1.47263	0.846373	0.358384	0.826852	17.8474	1.3217	0.576245	3.72444
28	E2_U_30.12.2013_F4	E2	0.0678013	-0.00915984	0.120363	-0.244627	0.503593	0.672143	0.666758	0.0207522	0.191728	0.181839	-0.0967395	0.923195	0.466251	1.88812	0.129723	0.488901	-0.0335356	0.355144	2.42821	-0.0243271	1.05668	0.0384148	0.838875	0.244078	0.472172	0.492863	0.402184	0.415631	0.610843	0.84036	1.94328	2.01317	0.400261	-0.0981117	2.13374	3.65973	0.319154	1.24588	0.0669911	1.05265	1.27646	0.106115	1.00809	8.71875	1.11558	0.778225	3.32269
29	E2_U_26.02.2013_M1	E2	-0.247368	-0.192258	-0.0984979	-0.33037	0.231022	0.0859978	0.0539718	0.243701	-0.0123696	0.0301324	0.127129	0.312127	0.310112	0.98758	0.161311	0.684047	-0.0463897	-0.237321	0.140508	-0.344698	-0.0851373	-0.158377	0.0792507	-0.0488268	-0.0958836	-0.161361	0.0406754	0.157169	0.114051	0.924614	2.75594	1.43559	0.437297	0.0124737	0.0781323	1.34676	0.468899	0.0739539	-0.179155	0.0896682	0.213256	0.0535627	0.574206	23.1954	0.724078	0.254109	0.819207
30	K_U_29.05.2013_M1	K	0.0661337	0.255806	-0.0434193	0.227679	0.553213	0.635092	0.276423	0.0728392	-0.129105	0.179249	-0.415936	0.401242	0.156737	1.36026	0.065982	0.640293	0.247375	0.31739	2.30492	-0.140348	0.165789	0.0271141	-0.0636142	-0.0991695	-0.0336309	0.419331	0.0855664	0.236084	0.494784	0.633399	1.14211	1.26992	0.822487	0.192862	1.33121	3.31132	0.388461	0.636212	0.120713	1.51614	0.259229	0.16635	0.36899	9.22345	0.616881	0.33734	2.67188
31	E1_U_25.03.2013_M3	E1	0.570215	0.106024	0.00407203	0.202531	0.46282	0.146003	0.420042	0.133653	0.393267	0.453293	-0.117987	0.449975	0.325466	2.11398	0.407465	0.0836877	-0.0144438	0.230369	0.258469	0.159821	0.181391	-0.233604	0.849191	-0.0771384	-0.0159486	0.0832151	0.283586	0.318604	0.494725	0.386884	1.87216	1.13779	0.70813	0.109057	1.12133	5.29309	0.691681	0.326802	0.312448	0.608162	0.376911	0.180655	0.169997	13.4576	0.621014	0.404391	1.8528
32	E1_U_17.07.2013_M5	E1	0.0169024	0.0252982	0.103632	-0.401393	0.138955	0.108957	-0.187034	-0.0529642	0.0615155	-0.0453045	0.428046	0.174556	-0.0521574	0.724535	0.239393	0.38618	-0.0120494	0.193667	1.39992	-0.0349834	0.142897	0.15008	0.206391	0.171017	0.0767262	-0.0287236	0.0785412	-0.0403491	0.203465	0.202854	1.56315	1.08124	0.518387	0.0542855	0.671553	2.56787	1.8844	0.365942	0.156561	0.531596	0.484029	0.209164	0.531499	12.469	1.19496	0.585348	2.47644
33	E2_U_25.03.2013_M4	E2	0.0274796	0.037519	-0.00638983	0.538123	0.232426	0.226874	-0.11691	0.190557	0.0232415	0.371861	0.350516	0.090542	0.512339	1.94965	0.0580754	0.306293	0.0351528	0.337636	1.47747	0.146614	0.0664826	0.21706	0.97937	0.373031	0.429452	0.204962	0.423452	0.718367	0.371591	0.725673	1.82775	1.32675	0.525738	0.116288	1.16153	4.00527	1.13583	0.611323	0.156139	1.20234	0.474819	0.29188	1.21451	12.1839	1.57992	0.396497	1.94402
34	K_U_02.10.2013_F5	K	0.0871888	0.435251	-0.0332053	0.314024	0.721578	-0.102528	0.17371	0.205484	1.07347	0.223014	0.327696	0.553051	0.431006	0.830658	0.026459	0.323928	0.0185637	0.195893	0.661766	0.229246	0.421119	0.616249	1.39585	0.578185	0.532486	0.897335	0.866951	0.68021	0.488789	0.703683	1.97662	1.99163	1.63292	0.266713	2.21768	1.69998	0.626799	0.893795	-0.105363	2.17131	1.48053	0.325667	1.01598	4.61482	1.53716	0.719579	3.48361
35	K_U_02.10.2013_M4	K	-0.0515105	0.406549	0.0887695	-0.236077	-0.548644	0.295089	-0.304615	0.258819	0.45797	0.0958492	-0.129665	0.663585	0.11168	0.744546	-0.228833	-0.106445	-0.243984	0.332745	1.67997	0.0555006	0.21785	-0.0414177	0.467126	-0.165573	0.895178	0.991883	0.704098	0.785287	0.424297	1.29723	4.00638	2.0004	0.529306	0.212522	1.33889	2.60363	0.0427019	0.439244	0.381819	2.59243	0.964002	0.110078	0.880852	17.1183	1.08301	0.765894	2.69565
36	K_U_19.01.2014_F4	K	-0.132081	0.117533	0.075438	-0.22983	0.451412	1.09799	1.02946	0.103598	0.281075	0.0654146	-0.0642846	0.939111	0.387711	2.05898	-0.0161963	0.447091	0.100611	0.366898	1.96899	0.166994	1.09902	0.306044	0.27802	0.0803359	0.24486	0.223528	0.0405708	0.396549	-0.32947	0.414958	2.58839	2.39864	0.521497	0.0170774	1.02177	2.05671	-0.123221	0.00696702	0.177076	1.01502	0.438476	0.189469	0.0169045	3.57997	0.915308	0.375444	2.36115
37	K_U_04.09.2013_F1	K	0.214094	0.281832	0.0334631	0.127958	-0.166066	0.329228	0.852019	-0.0871882	-0.100872	-0.109314	0.40845	0.484091	0.333924	1.41204	0.201636	0.275619	0.0768398	0.123753	1.08777	0.0949152	0.699099	0.323592	0.676126	0.263137	0.0419272	0.268248	0.0567672	0.654536	0.073681	0.545798	2.38668	1.08011	0.899794	0.15749	1.19471	1.92456	0.515643	0.450386	0.115548	0.552899	0.479125	0.260163	0.469368	11.1608	1.00169	0.458489	2.68282
38	K_U_07.08.2013_M4	K	0.317524	-0.131109	-0.122222	-0.0870619	0.273751	-0.19577	0.479808	-0.0486834	0.513969	0.365626	0.0274353	0.111167	0.0787037	1.0984	-0.0724665	-0.0901856	0.266423	0.0421246	2.67409	0.492218	0.0570731	-0.011556	0.142823	0.217923	-0.540583	-0.248516	0.31846	0.0614057	-0.200962	0.929094	0.768731	1.10844	1.08496	0.168316	2.28799	3.18828	0.025258	0.345159	0.0272936	0.702755	0.14643	0.290262	0.693804	8.30199	0.584158	0.500432	1.78708
39	E2_U_05.06.2013_F1	E2	0.150876	0.196632	-0.0516185	0.118765	-0.142021	0.172684	0.835194	0.191092	0.17473	-0.0931415	0.552195	0.146442	0.312411	0.826227	0.252405	0.33813	-0.0111435	0.368424	2.17458	0.115723	0.278674	0.125423	-0.224542	-0.17907	0.211617	0.0693474	0.0489703	-0.0377049	-0.201833	0.274071	1.45897	1.10628	0.725827	0.0357599	0.630671	2.89369	0.894864	0.312183	0.122566	0.871455	0.00160501	0.101279	0.425618	10.5629	0.691479	0.227509	1.94512
40	E1_U_05.06.2013_F5	E1	-0.0105465	0.038683	-0.0800258	-0.32537	-0.0886291	0.219026	0.287837	0.0467014	0.124739	-0.0267162	0.444659	0.433479	0.390348	2.35063	-0.0130594	0.116942	0.508879	0.134511	1.63713	0.048521	0.648841	0.0749473	-0.167454	0.071745	-0.0310986	0.0803575	0.115053	0.18468	0.46942	0.578534	1.38074	1.38476	0.67514	0.125862	1.1981	4.25145	1.78596	0.385082	0.148835	0.723402	0.165264	0.229064	0.339119	13.5606	0.837717	0.495313	1.89902
41	E2_U_06.11.2013_F4	E2	-0.216927	0.557484	-0.270558	0.82276	1.09235	0.334407	-0.103294	-0.180823	0.0980409	1.02993	0.183469	-0.0291196	0.221643	1.06085	0.0911404	-0.37102	-0.1292	0.0163996	2.22883	-0.0785685	0.443747	-0.231414	-0.103824	0.64032	0.224351	1.70585	0.099908	0.589984	0.91327	1.66489	2.83823	2.64885	0.904866	0.110653	2.09188	2.59518	0.363629	0.527671	-0.279494	0.510802	0.0313118	0.298035	0.465044	12.2574	0.307774	0.340316	3.09029
42	K_U_13.11.2013_F1	K	0.128348	0.493719	0.00182113	0.828994	-0.409676	-0.353573	-0.275995	-0.404468	-0.303368	0.000576653	0.180382	0.504663	0.195027	-0.214451	0.286085	0.920404	0.596302	0.06396	0.521191	0.130409	0.914798	0.4032	0.924139	0.661686	0.51551	0.454157	0.250035	0.429204	0.328815	0.749145	3.01028	2.80916	0.973095	0.0899119	1.27746	2.29653	0.809654	0.223361	0.64425	1.76192	1.18024	0.241811	0.527235	9.75914	1.44381	0.975481	4.15284
43	E1_U_18.11.2013_F1	E1	-0.416502	-0.336108	-0.118897	-0.0515853	0.661845	0.60129	0.985596	-0.530876	-1.61674	-0.0391171	0.0277661	0.384919	0.692416	2.66269	0.03224	0.828521	0.17204	-0.153636	1.84502	-0.159161	0.575025	0.0731852	-0.149813	0.157035	0.133657	-0.608217	0.267189	-0.474999	0.306184	0.423819	1.94615	2.44816	0.666533	0.394215	2.49043	5.25309	-0.177824	0.95348	0.0137033	0.297372	0.249902	0.171287	0.360063	7.45379	1.00026	0.586984	2.93715
44	E2_U_07.05.2013_M1	E2	0.216653	0.00636539	-0.0412548	0.788315	-0.333802	0.284041	0.818834	0.0918316	0.420348	0.108893	0.228337	-0.0803046	0.609236	1.95065	0.225712	0.445083	-0.244587	0.228353	1.15934	0.0900403	0.0818395	-0.0463074	-0.288719	0.0443052	-0.0975586	-0.0466276	0.036576	0.165937	-0.0544576	0.219106	1.4855	1.92046	0.238842	0.00199667	0.272319	1.475	1.95171	0.0869891	0.037404	0.205201	0.160671	0.0234187	0.298507	12.1807	0.516783	0.388226	1.83723
45	E2_U_25.09.2013_M5	E2	0.103867	-0.0773951	0.344217	0.320303	-0.393297	0.129866	0.410977	-0.101214	0.0734215	0.283169	0.212581	0.701947	0.88693	2.02715	0.391001	0.0410588	0.527507	0.272948	4.09078	0.498967	1.03282	0.196641	0.149349	0.227648	0.416205	0.294465	0.184445	1.26733	0.434153	1.47612	3.38396	2.72153	0.769211	0.116407	2.4456	3.78858	0.647887	0.608054	0.109698	1.56125	0.51966	0.225714	0.837512	10.9452	1.42424	0.885351	2.75043
46	K_U_16.10.2013_M3	K	-0.857066	0.612993	0.139782	1.00882	0.305619	-0.01072	0.707365	0.148283	-0.0840079	-0.0427907	0.53517	0.212762	0.763661	0.950957	-0.0945624	0.358914	0.565469	0.369729	2.38924	0.210426	0.638052	0.376786	0.620753	0.437907	0.459308	1.03453	0.667932	1.29601	2.23162	1.14557	3.86727	2.49577	0.918467	0.186067	3.4023	5.22965	0.604307	1.72182	0.723685	4.45918	2.4772	0.835223	2.1786	13.6236	2.91023	1.70968	9.08607
47	E2_U_22.05.2013_M5	E2	0.0161226	-0.278252	0.00325255	0.669348	0.369393	0.523709	0.645635	0.125543	-0.0528933	-0.188244	-0.0527217	0.673676	0.481154	3.03443	0.127588	0.03336	0.0908701	0.375995	0.865685	-0.00289005	-0.153573	-0.0969328	-0.239572	-0.193323	0.0699658	-0.540793	-0.0232664	0.318643	0.0409564	0.646657	0.538677	1.61974	0.267544	-0.0095107	0.709008	3.14436	0.00469714	-0.0599089	-0.0258438	0.525668	-0.372257	0.144101	0.0969404	7.9852	0.597698	0.451799	1.91911
48	E2_U_31.07.2013_F2	E2	0.107879	0.155601	-0.0863232	0.328739	0.037277	0.0188433	0.257767	0.222366	0.240928	0.13051	0.143352	0.61171	0.200662	1.26937	0.214887	0.238927	-0.112146	0.13503	2.62189	0.110492	1.19834	0.183055	0.785705	0.487049	0.450212	-0.00225063	0.27507	0.481751	0.364932	0.685347	1.48032	1.70822	0.650012	0.1694	1.62012	3.61395	0.783617	0.570474	0.245014	0.787247	0.518299	0.126045	0.730379	14.2029	1.16368	0.504637	2.61865
49	E1_U_23.10.2013_F2	E1	1.02203	0.534117	-0.496217	0.498521	-0.857747	0.159593	0.568339	-0.0852009	-1.23459	0.472349	1.14449	2.98342	1.00412	2.3781	0.222748	-0.520327	0.789594	-0.679673	3.6494	0.351975	1.01696	0.561466	0.534231	0.282831	0.401373	0.871553	-0.449271	1.61616	1.85655	1.46922	2.0601	3.9894	1.91742	0.097339	5.88615	6.3382	2.05519	0.903554	-0.359325	2.20935	0.388513	0.937053	0.248441	6.67782	0.63647	0.0355388	3.67777
50	K_U_16.10.2013_M4	K	-0.0275083	-0.0376256	-0.0674938	0.387803	-0.332095	-0.134839	0.908864	0.0163476	0.463712	0.0598885	0.249383	0.78077	0.52012	2.57729	-0.200705	0.265317	0.676996	0.623843	3.18732	0.332373	0.650612	0.345843	0.867322	0.0704807	0.58498	1.11561	0.491487	1.03768	0.85633	0.992202	3.33935	3.12875	0.709407	0.097222	2.59946	4.5842	1.68285	1.22264	0.386186	3.22241	1.98729	0.471728	1.98722	9.76657	3.43812	1.72988	9.17546
51	E1_U_17.07.2013_M4	E1	-0.295171	-0.14835	-0.244156	-0.332193	-0.297892	-0.399715	0.246673	-0.1599	0.296987	-0.0675235	0.0333618	0.17494	0.19037	1.36602	0.381003	0.376818	-0.275515	0.201394	0.91111	0.136527	0.289034	0.0386374	0.0677147	0.471885	0.327101	-0.266033	0.138978	0.209515	0.302062	-0.0750536	1.56082	0.405233	0.54013	0.0931285	0.58984	3.34594	0.734584	0.444208	0.247223	0.999307	0.546257	0.112284	0.405996	11.3654	1.09425	0.0720278	1.3464
52	E1_U_05.06.2013_F4	E1	0.0671072	-0.244073	0.0484741	0.0542524	-0.155548	0.287641	0.750432	0.25051	0.116079	0.133291	-0.0147446	0.404245	0.543072	3.03378	0.47263	0.728122	0.129787	0.0612734	1.27019	0.178563	0.388871	-0.167343	0.510915	0.373479	0.333537	0.320319	0.361668	0.337535	0.548618	0.596636	2.20388	1.61612	1.09481	0.234703	0.89544	4.14866	0.510538	0.499002	0.197125	1.15634	0.659102	0.468755	0.866348	14.4363	0.682852	0.475541	3.10863
53	K_U_26.11.2013_M4	K	-0.254514	0.120504	0.000556029	0.228067	0.528029	0.351071	0.606384	0.0551936	0.781427	0.173048	0.0538626	0.65459	0.265098	1.64464	0.345419	0.389352	0.857611	0.257242	3.47402	0.0459088	0.611819	0.0892531	1.07623	0.138851	0.27271	0.701399	0.636022	1.03675	0.399073	1.20548	3.88551	2.51866	0.642582	0.174461	2.79377	4.30093	0.43351	0.814832	0.228635	1.84984	1.78891	0.538497	1.60509	14.2483	1.98589	0.699537	4.53069
54	K_U_02.04.2013_F4	K	-1.41492	-0.980865	-0.287406	-0.199912	-1.23693	0.138164	-0.22969	-0.0506691	-1.30139	-0.063643	1.72178	0.907888	0.444622	0.138204	0.650755	-0.318022	-1.1056	-0.480965	0.601484	1.11138	0.110182	-0.282074	0.0961499	-0.233867	0.616762	0.0537973	0.180318	1.81137	0.535169	-0.258357	-0.878123	1.61363	-0.227751	-0.318331	1.47316	1.6483	-0.960274	-0.371068	0.092529	2.26155	0.502941	0.0517643	-0.772647	6.04585	0.342395	-0.883221	0.810586
55	E1_U_22.05.2013_M5	E1	-0.108243	-0.213741	0.0427529	0.355588	-0.21661	0.0790893	0.810871	0.103344	0.0499609	-0.339322	0.0415555	0.446268	0.592601	3.70058	0.49638	0.273023	0.0487323	0.166157	1.90819	0.113019	0.227625	-0.189865	-0.0908249	-0.0170136	-0.28121	-0.513821	-0.323145	0.0467294	-0.131171	0.326387	1.19784	0.652904	0.68346	0.107384	0.885123	4.23553	0.506499	0.190497	0.140101	0.398766	0.469959	0.174113	0.515395	9.48842	0.336937	0.308591	1.69285
56	K_U_19.01.2014_F2	K	0.434896	0.364595	0.217829	0.73195	-0.524358	0.873145	0.429455	0.244089	0.418542	0.0447368	0.364551	1.03596	0.0179905	-0.672122	0.410003	0.16516	-0.239964	0.244061	1.65251	0.349581	0.239642	0.0228002	0.704598	-0.236736	0.535635	0.677402	0.156883	0.612942	0.193491	0.523414	2.4142	2.11055	0.94796	-0.0745113	1.41638	1.8329	0.346701	0.92639	0.257646	1.58843	-0.203356	-0.137469	0.312396	4.89923	0.686074	0.643942	3.32761
57	E2_U_12.03.2013_M3	E2	-0.471963	0.790206	-0.160415	-0.267049	0.848273	-0.0236544	0.204743	0.266441	0.0239296	0.603829	0.27537	0.245152	0.0355843	1.90271	0.0303034	0.577359	0.343786	0.385738	0.652279	0.506435	0.637432	0.119331	-0.137167	0.327189	0.386305	0.411454	0.122906	0.393048	0.348431	1.29778	1.2388	2.64737	1.03034	0.0518837	0.761725	3.51181	0.417281	0.567803	0.551901	1.11244	0.366922	0.36797	0.684751	12.6484	1.78252	1.07266	3.79753
58	E2_U_03.07.2013_F2	E2	0.35517	-0.0480299	0.162758	0.230057	-0.98747	0.0262309	0.822492	0.150716	-0.274337	-0.1013	0.036778	0.207297	0.151034	0.795576	0.0860323	0.128772	0.0735851	0.554738	0.522778	0.090507	0.183246	0.389174	-0.141812	0.0780677	-0.00990651	0.48022	0.0329184	0.308954	0.460537	0.642285	1.03211	1.40241	0.703838	-0.139583	0.132099	2.88008	0.390247	0.576293	0.0100303	0.513304	0.0339275	0.192938	0.649843	15.9615	0.148983	0.491975	3.27384
59	E1_U_30.12.2013_F5	E1	-0.343144	-0.335165	-0.112102	0.660681	0.274583	-0.490618	-0.0988232	0.00968873	0.164201	-0.481432	0.219513	0.687715	0.442818	1.66526	0.462335	0.547063	0.175843	-0.0272377	2.18081	0.0589683	0.199442	-0.175783	0.563729	0.159859	0.436357	0.537672	0.306375	0.694883	0.629257	1.31735	2.6525	1.51357	0.755944	0.218139	1.92612	4.46086	0.938283	1.12123	0.503602	2.49927	1.06971	0.343751	0.811868	13.7022	1.10683	0.724262	3.29675
61	K_U_13.11.2013_M2	K	-1.36358	0.0348641	0.281914	-0.676651	1.02668	0.728376	0.707923	0.0950903	-0.197925	1.25552	-0.266773	1.31484	0.125707	-0.454939	1.10324	1.39816	1.35491	1.65898	2.85593	0.833375	2.50818	-0.174058	0.591559	1.24374	1.22631	1.18483	0.221241	2.12177	1.05197	-1.54968	3.49052	2.94603	1.76076	0.0651823	2.38381	3.42176	-0.0518775	-0.480794	0.227701	1.45771	-0.323092	-0.194171	1.79725	13.3901	0.0962945	0.743117	1.06741
62	E2_U_24.04.2013_F2	E2	0.118484	-0.185515	0.160292	0.0139554	-0.121358	0.214676	0.532332	0.211843	0.205016	0.0331109	0.882754	0.573669	0.503316	2.85656	0.432966	0.476572	0.250536	0.520133	1.48328	0.114903	0.291735	0.19449	-0.045468	0.225539	0.443375	-0.0234801	0.190717	0.93123	0.509142	0.543936	2.10474	2.10926	1.03775	0.17398	1.67317	3.60126	1.39377	0.939715	0.0825423	1.2255	0.761524	0.254705	0.746848	19.296	1.01118	0.511171	2.97266
63	K_U_07.08.2013_M1	K	-0.0753241	0.0775171	-0.0550321	-0.0435776	0.302632	0.436537	1.06866	0.136076	-0.105217	0.187102	0.0220934	0.307427	0.565715	2.00315	0.30496	0.133063	0.43819	0.314928	2.80427	0.0102481	0.1325	0.0787282	-0.143846	-0.169181	-0.1084	-0.175736	0.130775	0.429623	0.214313	0.176403	1.69246	2.33896	0.602252	0.0466584	1.10402	3.5737	1.30711	0.27899	0.0629451	0.652796	0.653055	0.256826	0.0768068	10.8752	1.11083	0.367864	1.35798
64	K_U_18.09.2013_F4	K	0.0671927	-0.0829084	0.147391	0.755509	0.0305967	0.127504	-0.259531	0.119239	0.391411	0.121871	0.201863	0.36619	0.147816	0.876751	0.218689	0.528966	0.138852	0.26342	1.69562	0.325816	0.405198	-0.0103533	0.234932	0.102863	0.475441	0.319494	0.0151674	0.380599	0.380098	0.308819	4.48681	2.95262	0.570984	0.31876	0.948846	2.46428	0.632877	0.714514	0.207633	0.813059	0.436359	0.0658377	0.61335	17.4254	1.00643	0.295495	1.94863
65	E1_U_19.06.2013_F4	E1	-0.0199522	-0.467795	0.00251123	0.188945	0.590089	-0.162037	0.228422	-0.0790445	0.0106348	-0.218387	0.358398	0.822632	0.482216	1.53492	0.240793	0.623613	0.362996	0.262056	1.32377	0.149778	0.614145	0.248104	0.267175	0.504367	0.458558	0.588522	0.317111	0.769566	0.666877	0.810221	1.68562	1.78765	1.64512	0.195822	1.53927	2.42011	0.810033	0.823945	0.278835	1.56245	1.10573	0.22224	0.845966	9.27799	1.46336	1.05789	4.92155
66	K_U_10.07.2013_F3	K	0.366513	-0.0445633	0.0898184	-0.424379	-0.197561	0.620773	0.0649883	0.0164087	-0.295352	0.411778	0.84605	0.637288	0.460662	1.41218	-0.0570685	-0.264174	0.00528805	0.217717	1.80226	0.12977	0.0482638	0.100988	-0.0687036	-0.100002	0.184596	0.261351	-0.146313	-0.0796219	0.100012	0.178781	1.21199	0.678797	1.14699	0.288364	0.650877	2.17855	1.0021	0.135648	0.077988	0.848388	1.01327	0.00572982	0.300071	7.01902	0.656391	0.273976	2.11172
67	E2_U_28.08.2013_M2	E2	0.708807	0.495106	-0.0708409	0.224117	0.419759	0.052426	0.55513	0.0634471	0.516399	0.217143	0.00387136	0.639548	0.21889	1.87498	0.125079	0.645154	0.349705	0.277478	2.92233	0.159726	0.526334	0.213174	0.752224	-0.0583966	0.571063	0.0268601	0.0609968	0.61817	0.278109	0.755882	1.5096	1.8393	0.963928	0.262277	1.88447	3.87176	0.660563	0.831457	0.285369	1.40573	0.980547	0.357865	0.818502	16.9265	0.673739	0.341505	2.2649
68	E1_U_24.04.2013_F3	E1	-0.199856	0.243835	0.217977	0.373888	-0.429224	1.09558	0.884849	0.14364	0.212014	0.180969	0.135964	0.915165	0.819244	3.68289	0.308043	0.41815	0.335247	-0.0541138	3.23822	0.188729	0.372368	-0.0770769	0.44738	0.470966	0.34549	0.51352	0.252501	0.403866	0.278626	1.19951	2.54279	2.55904	0.638173	0.111982	1.51607	5.54233	0.511873	1.00441	0.345907	0.997958	0.472671	0.521151	1.03013	14.6863	0.657193	0.503733	3.04016
69	E2_U_06.11.2013_F2	E2	-1.72031	0.139922	-0.56451	0.639478	-0.760267	-0.152855	-0.277078	0.0235832	-0.445774	1.12849	1.10605	0.901635	0.415863	2.77271	0.345007	0.959621	1.51565	-0.538559	1.06139	0.151819	1.7122	0.495175	0.59067	0.417513	-0.574238	0.361282	-0.0969094	0.612054	0.740645	1.24916	3.22731	3.12972	0.570952	0.460539	1.89763	2.81932	0.209558	-0.163811	0.475286	1.10691	0.802539	-0.00753684	0.141849	10.8774	1.01525	0.0803589	1.22195
70	K_U_07.08.2013_F4	K	-0.376026	0.0469975	0.0594504	-0.35182	-0.139995	0.810477	0.781896	-0.159746	0.175145	-0.0184731	0.640007	0.755126	0.403572	1.46263	0.260388	0.0232439	0.326358	0.107968	2.51009	-0.0929756	0.273124	0.344848	-0.169275	0.219282	0.404	-0.690879	0.0772833	0.0326623	0.45186	1.06689	0.683318	1.99065	0.828888	0.0897127	1.32215	3.24768	0.0317971	0.530043	0.258532	0.484114	0.234357	0.2025	0.214301	5.89694	0.48806	0.410096	1.33076
71	K_U_13.11.2013_F4	K	-0.571054	-0.229039	-0.0620757	0.264802	-0.801592	-0.801579	-0.611977	-0.0779116	-0.206496	0.837919	1.14593	1.01985	-0.0936278	-0.145243	0.0450388	0.901915	-0.203248	0.897178	1.46129	0.0275145	0.664989	-0.131803	0.100089	0.114524	-0.219839	1.08529	0.360564	0.123426	0.964189	0.90967	1.70266	2.50338	0.282047	0.168412	1.42615	2.90364	0.0756897	0.388705	0.122517	2.12293	0.756439	0.375425	0.0198813	10.3582	1.40511	-0.0537967	1.85516
72	E1_U_11.09.2013_M4	E1	0.00266992	-0.331416	-0.166179	0.067766	-0.187642	0.310855	0.5078	0.140996	0.333278	-0.0591197	-0.0183622	0.612103	0.480025	3.2519	0.457171	0.0556732	-0.127146	0.187445	1.71377	0.102346	0.439545	0.0173574	0.553905	0.0652507	-0.0294347	-0.0282706	0.0591768	0.107294	0.349119	0.354598	1.6491	1.28	0.840979	0.116799	0.787805	2.60419	2.17866	0.667617	0.265859	0.817313	0.693168	0.287029	0.708968	10.2854	1.0031	0.550894	2.73016
73	E1_U_13.01.2014_M3	E1	-0.494386	-0.389513	-0.307395	-0.183028	0.315005	0.399342	0.485061	-0.0307725	-0.125545	0.322657	0.913991	0.876819	0.555173	3.78705	0.440649	0.958247	0.67554	0.296138	3.20423	0.314705	0.267906	-0.107718	0.580517	0.253502	0.286932	0.511855	0.290007	0.71701	0.335478	1.39343	2.12805	2.98124	0.655425	-0.0566186	1.85677	6.22343	0.751494	0.424045	0.0870204	1.21586	1.3887	0.42015	0.941412	9.24195	1.5416	0.903526	4.06183
74	K_U_17.04.2013_F1	K	0.5858	0.337576	-0.911656	-1.46485	-2.53381	0.589286	0.248337	0.191357	-0.0173294	-0.0715039	1.22776	1.28061	0.732474	0.903287	-0.0364759	0.576419	0.58306	-0.533859	2.99818	0.565863	1.36241	-1.10306	0.386673	1.2628	0.00510502	-0.570077	-0.0647634	-0.584182	-0.178352	1.46063	3.19805	2.57571	0.845687	-0.17418	1.19839	3.54137	-0.353688	0.965324	0.0372757	2.88487	0.702697	0.503813	-0.134442	9.3582	1.14497	1.06384	3.79574
75	K_U_02.04.2013_M3	K	0.610709	-0.323316	-0.161805	0.264541	-0.331299	0.513472	-1.15108	0.150585	1.04952	0.141862	-0.290743	0.0459857	-0.0134241	0.891925	-0.0379012	1.17979	1.2182	0.493957	0.494075	0.0397115	0.876947	0.21996	0.581364	0.133128	0.00172999	1.04839	0.596021	-0.342861	-0.430787	0.162926	0.680112	1.76747	0.858538	0.0654803	1.73679	1.98351	0.797678	0.445692	0.133909	1.56173	0.177818	0.230493	0.267559	7.0151	0.741337	0.506945	1.7438
76	E2_U_10.04.2013_F4	E2	-0.0349433	0.182984	-0.0960901	-0.330517	-0.188666	0.56823	0.504916	0.179437	0.329366	0.215905	0.767586	0.512528	0.211144	1.65523	0.362526	0.669283	0.559001	-0.0546236	3.44232	0.430329	0.534436	0.23691	0.942007	0.360157	0.0652541	0.106724	0.02462	0.748263	0.376431	0.815067	0.791258	1.23758	1.05693	0.130476	1.85554	3.84849	0.27884	0.692542	0.091059	0.894317	0.628314	0.615095	0.732803	11.4678	0.899732	0.659062	1.0078
77	E2_U_03.07.2013_F4	E2	0.339478	0.318466	0.0373917	-0.139087	0.18592	0.0537882	0.793424	0.368293	0.171338	0.232844	0.434196	0.639675	0.579994	1.92752	0.290615	0.697132	0.0872114	0.32335	3.11075	-0.167242	0.541569	0.152538	-0.241684	0.0268219	0.164635	0.261839	-0.00942371	0.753479	-0.123732	0.707997	1.79793	1.60163	1.04693	0.19665	1.34438	3.53084	0.829542	0.499284	0.1778	0.956495	0.677451	0.230838	0.496467	20.6193	0.999255	0.642815	2.37955
78	E2_U_25.03.2013_F4	E2	0.0647505	0.260647	0.050067	0.198155	0.486423	0.370534	0.472854	0.196911	-0.0524112	0.197037	0.846821	1.04383	0.101547	1.22414	-0.228656	0.34989	-0.322132	0.219433	0.440224	0.237628	0.783888	0.51878	0.923526	-0.0132791	0.358558	0.273839	0.0694863	0.503206	0.298052	0.390834	2.76178	1.96283	0.567592	0.00372156	0.304846	2.36959	-0.0617341	-0.0739245	0.113209	0.119435	0.3746	0.143788	0.674844	23.8575	1.21128	0.622847	1.72722
79	K_U_01.05.2013_F2	K	0.676287	0.707827	0.600481	-0.171194	-0.0388517	1.3224	0.483964	0.0473719	-0.310252	0.321828	0.513757	0.840526	0.127754	0.466198	0.211791	0.61382	-0.125838	-0.124237	1.73974	0.173495	-0.358559	-0.112518	0.0911904	0.255828	0.0540511	-0.00625838	-0.0153454	-0.291217	0.0316971	1.13034	1.70391	1.93319	0.228689	0.16752	2.16306	2.48869	0.82001	0.36544	0.197499	1.39084	0.911418	0.363437	0.449548	6.50196	0.788583	0.488574	2.57909
80	K_U_19.01.2014_M4	K	0.0639934	-0.388381	0.116827	0.244793	-0.282058	0.447021	0.495822	0.0148177	-0.0477291	-0.292529	0.601098	0.74881	0.0839952	2.41808	0.0712501	-0.210429	0.492874	0.133178	1.56221	0.113879	0.200606	0.109033	-0.156642	0.193615	-0.136718	0.0330175	-0.0935889	0.265182	0.171309	0.897341	1.16902	2.46919	0.700932	0.147135	1.5366	3.43825	0.227736	0.171659	0.213415	0.715007	1.06251	0.0588015	0.772971	6.1223	0.510567	0.492104	2.4491
82	K_U_02.04.2013_M4	K	0.510509	0.318543	-0.0813462	0.22324	-0.166445	0.994603	-0.366797	0.222664	-0.194726	0.139984	0.151546	0.241587	0.329933	1.43543	-0.168064	0.043812	-0.448586	-0.133376	1.21957	0.196688	0.0352069	0.0396787	-0.682266	0.314797	0.538506	-0.254883	-0.238054	0.763727	0.279921	1.00349	1.03365	2.81488	0.388484	0.083023	0.394985	4.56538	-0.00440046	0.126081	0.245012	-0.245261	-0.386486	0.0236483	-0.0803705	7.83303	0.854367	0.788648	2.76871
83	E1_U_24.04.2013_F2	E1	0.325209	0.223668	0.023333	0.113995	-0.164929	0.448647	0.410933	0.15546	0.161275	0.103442	0.633727	0.111186	0.278161	1.7041	0.275493	0.351729	0.31674	0.406872	2.0241	0.263118	0.59125	-0.110807	0.188275	0.0738286	0.0281617	0.393376	0.243722	0.768672	0.339954	0.52242	1.83456	2.29674	0.49441	0.238274	1.26419	3.18165	1.18801	0.439704	0.224796	1.03498	0.564407	0.155966	0.572061	19.8994	1.09684	0.48231	2.16778
84	E1_U_11.09.2013_F5	E1	0.592087	-0.073495	-0.0177423	0.386107	0.0547624	0.309481	0.128864	0.126894	0.125664	0.23433	0.378129	0.262492	0.192984	1.81428	0.180819	0.578153	0.64195	0.445631	1.89727	0.194164	0.46685	0.0086601	0.311285	-0.00427087	0.380146	0.483272	0.206548	0.493367	0.311577	0.896634	1.63096	1.86954	0.729375	0.242442	0.994985	2.83776	0.423933	0.415893	0.0984363	1.5244	1.12082	0.269049	0.785517	16.8495	1.31462	0.596912	3.75821
85	E1_U_03.07.2013_M5	E1	0.0711169	-0.0760793	-0.0694427	0.384205	0.129566	0.433476	1.0293	0.260018	0.218065	0.229844	0.729299	0.817801	1.01728	4.42706	0.263023	0.141701	0.305029	0.2868	1.76989	-0.120451	0.290741	0.0410344	-0.349793	0.0988758	0.0926521	0.117591	0.129836	0.725085	0.267448	0.601562	1.28078	1.71985	0.319991	0.130106	0.590776	4.68734	0.796634	0.526692	0.215725	0.98788	0.465589	0.171007	0.225083	12.3184	0.957176	0.479664	2.27646
86	E1_U_11.09.2013_M2	E1	0.0594696	-0.0734804	-0.0344845	0.2673	0.0747018	0.198412	0.393154	0.110439	-0.0666722	-0.0838447	0.0913904	0.662202	0.419324	2.59314	0.56204	0.586311	0.240601	0.306066	1.51656	0.254769	0.268355	0.0816772	0.428976	0.144557	0.204405	0.305944	-0.0642033	0.074591	0.28449	0.806045	2.26489	1.27494	0.873854	0.0804606	0.96875	3.19241	1.21226	0.528684	0.196607	0.966779	0.460313	0.182715	0.746625	14.2876	1.00403	0.536697	2.03758
87	E1_U_30.12.2013_M4	E1	0.419085	0.662569	0.343711	0.426281	0.0807712	0.408239	0.441039	0.144103	0.640448	0.849835	0.437143	0.899529	0.550159	0.0947563	0.585954	1.13295	0.398417	0.717062	2.33931	-0.303728	0.23073	0.583811	1.0837	0.013947	0.171555	0.716586	0.639353	0.395098	1.3795	1.69132	3.75846	2.78575	0.848864	0.0468243	1.9511	6.45736	0.39308	1.21339	0.426257	1.5522	1.45222	0.0806748	1.60946	16.0023	0.805453	0.69742	4.91589
88	K_U_12.06.2013_F3	K	0.0856397	-0.434649	0.217006	-0.0218987	0.170448	0.147966	0.506844	0.208623	0.515923	0.545532	0.470693	0.561121	0.258822	1.11186	-0.0430503	0.395231	0.172854	0.215364	1.60432	0.0938718	0.322484	0.324326	0.528134	0.496902	0.811027	0.566223	0.242489	0.769005	0.556254	0.799479	2.10798	1.49555	1.31033	0.198806	1.63451	3.12252	0.440659	0.618971	0.300042	0.981921	0.922098	0.295087	1.1932	14.7968	1.33584	0.55096	3.23612
89	E1_U_31.07.2013_F3	E1	-0.068474	-0.0574977	0.129601	0.377087	0.0357736	0.27966	0.759281	0.126183	-0.0190971	-0.274307	0.712077	0.533865	0.302028	1.20346	-0.0218264	0.605973	0.38247	0.147382	1.42012	0.136899	0.203437	0.183341	0.0680591	0.0464032	0.344851	0.390148	0.255949	1.12479	0.516079	0.146429	1.38021	1.46718	0.898527	0.029887	1.14192	3.61852	0.793007	0.883655	0.129577	0.43796	0.512594	0.130372	0.654541	10.2237	0.999605	0.541969	2.65088
90	E2_U_24.04.2013_F5	E2	-0.0484304	-0.20167	0.186205	0.107837	-0.602462	-0.103237	0.905822	0.114444	0.139877	-0.330017	0.751639	0.481229	0.231848	0.553784	0.0809364	0.156717	0.0184073	0.0747123	2.74072	0.179176	0.091669	-0.0197794	0.466517	0.089335	0.12757	0.0482085	-0.00367674	0.464979	0.222411	0.283551	1.36869	0.502596	0.170499	0.171679	0.892346	3.04984	0.293389	0.413174	0.24176	0.769941	0.44274	0.0616686	0.255529	12.4305	0.394535	0.105116	1.58066
91	K_U_06.01.2014_M3	K	0.00643221	0.0229194	-0.161068	-0.0156807	-0.255048	-0.43742	-0.345376	0.139298	0.266581	-0.0705862	0.759644	0.492587	0.355671	1.65116	-0.0523227	0.121485	0.299335	0.0430269	2.4016	-0.194884	0.229613	0.200436	0.777073	0.518017	0.0183846	0.135131	-0.0859006	0.131291	0.507354	0.783405	2.9295	1.99671	1.29874	0.0524079	1.81714	3.01883	0.397503	1.22295	0.185134	-0.201028	-0.118139	0.268394	0.544111	12.5542	0.86772	0.44415	1.347
92	E2_U_07.05.2013_M2	E2	0.104563	-0.257998	-0.187146	0.729647	-0.183219	0.517279	0.817827	0.404543	-0.356056	-0.192691	0.169917	0.624121	0.6964	3.90355	0.523319	0.547709	0.11946	0.516784	2.87795	-0.211561	0.285619	0.130747	-0.447427	0.150272	0.269907	0.204741	0.122292	-0.159507	0.0841894	0.478274	0.679482	1.7245	0.511144	0.0475132	1.02676	4.93726	0.507284	0.213785	0.214876	-0.052745	0.169283	0.0126997	0.379851	10.1843	0.872933	0.3419	1.63378
93	E1_U_03.07.2013_F2	E1	0.177046	0.121324	0.0992328	0.0357396	0.347032	-0.113632	0.283621	0.282832	0.29852	0.119527	0.713398	0.323725	0.266776	1.70159	0.0551221	0.13153	0.203192	0.241992	0.815052	0.21163	0.255655	0.00699447	0.20893	0.0865913	0.504996	0.383509	0.158074	0.823202	0.285647	0.319128	1.53648	1.32753	0.389783	0.328158	1.06761	1.67196	1.42696	0.603128	0.149288	1.08033	0.537998	0.115267	0.608541	11.6783	0.696907	0.528039	2.23265
94	K_U_10.07.2013_M1	K	0.0858251	-0.160122	0.0900087	0.287662	-0.173564	0.0495819	0.198787	0.147425	0.124213	0.161278	-0.0799751	0.254722	0.446566	2.29835	0.30149	0.2429	-0.206613	0.139775	0.173165	0.0154298	0.339251	0.0111758	0.502807	0.0978154	0.39173	0.237795	0.0292148	0.431196	0.452833	0.454711	1.98853	1.5453	0.616968	0.149072	1.01944	1.39592	1.05599	0.636161	0.0945568	0.413509	0.464651	0.226939	0.354611	15.4696	1.13073	0.734991	2.34647
95	E2_U_17.07.2013_F2	E2	-0.274722	-0.108699	-0.0400958	-0.62901	0.433077	-0.36605	0.316122	-0.0543633	0.0613794	-0.300664	0.220241	1.15537	-0.0163916	0.368979	0.276999	-0.631147	1.12178	-0.0412565	0.844567	-0.219652	0.50222	-0.0375268	0.840103	0.546245	0.934276	0.625161	0.431699	0.0560314	0.496921	1.17051	2.79174	2.40324	0.908761	0.368045	0.907241	2.43712	0.730239	0.543684	0.198616	0.540254	0.144482	0.282585	0.493431	11.3193	0.981411	0.474595	4.50171
96	K_U_12.06.2013_M3	K	0.629792	0.243059	0.15755	1.49854	0.85983	0.919984	0.535798	-0.187783	-0.133017	-0.145849	-0.0911699	-0.409187	-0.275529	1.10243	0.296181	0.870121	0.416741	0.358756	1.91574	0.34942	0.719547	-0.227231	0.511948	0.220218	0.0756515	0.471778	0.221454	0.284825	0.826407	0.610508	1.56368	0.862446	0.886486	0.155563	1.27989	2.22075	0.421501	1.00548	0.306617	1.25866	0.799085	0.244071	1.00621	7.70519	1.20833	0.806672	2.61162
97	E1_U_14.08.2013_F2	E1	0.369224	-0.00295174	0.0480029	0.0156884	-0.214829	-0.0841224	0.535816	0.15869	0.102824	-0.127145	0.0233764	0.140451	0.313412	1.72981	-0.0557434	0.190713	0.0888659	0.0846052	0.612938	-0.0998277	-0.404388	0.0928121	-0.435814	-0.225897	-0.167444	-0.155087	-0.0840644	0.173357	0.0670895	0.409261	1.40889	1.15574	0.51553	0.098706	0.494774	1.00099	1.01645	-0.0871213	0.114617	0.0414541	0.367873	0.15735	0.493268	12.86	0.668071	0.359237	1.46275
98	K_U_29.05.2013_M3	K	-0.123854	-0.203376	-0.117401	0.304968	-0.152049	0.781171	1.01461	0.0440973	-0.0280003	-0.114151	0.3574	0.371937	0.525068	1.78485	-0.0358203	0.189882	0.07584	0.246463	1.19091	0.0943252	-0.283587	0.276665	-0.311677	-0.000452001	0.38982	0.296999	0.0649159	0.20879	-0.0937723	0.207855	1.4134	1.60477	0.705707	0.0839776	0.627296	1.46315	0.865285	-0.0469383	-0.0487891	0.457336	0.423874	0.0200277	0.248598	8.96864	0.720999	0.722005	2.40207
99	E1_U_16.12.2013_F2	E1	-0.531597	-0.557177	-0.167598	0.105941	-1.00631	0.355481	0.377482	0.0574874	-0.287136	-0.405491	0.43914	0.767445	0.565002	2.23705	0.0934118	-0.203745	0.266552	0.0587798	1.5626	-0.00546636	0.63511	0.0489228	0.115783	0.202815	-0.115269	0.0402735	0.212366	0.337309	0.779246	0.861075	1.31757	1.37566	0.454479	-0.0110994	1.4548	3.3891	0.000546157	0.47731	0.214356	1.40048	0.398228	0.360858	0.494278	6.91476	0.521328	0.550298	2.57047
100	E1_U_23.10.2013_F1	E1	0.971448	0.931587	0.517692	-0.754375	0.54914	0.345022	-0.263999	0.484945	-0.605347	0.196693	-0.777087	1.08346	0.603924	2.31537	-0.0108512	0.754608	1.53362	-0.034853	1.01354	-0.302598	1.06962	-0.180342	0.823423	-0.0174582	-0.994965	-0.00804468	-0.0830572	0.0815434	0.812633	0.209097	1.09586	2.05719	0.727734	-0.0714477	0.86644	3.09677	-0.0524924	-0.485053	0.0926445	1.85243	0.169681	-0.0852975	1.24667	7.48727	1.71984	0.729171	3.63172
101	E2_U_22.05.2013_F2	E2	0.428952	-0.0989289	-0.130372	-0.198489	0.141456	0.180419	0.623967	0.1405	0.275649	0.394683	0.556672	0.592123	0.349173	1.17197	0.178004	0.643198	0.345031	0.343844	2.6616	0.203325	0.700675	-0.0113819	0.44124	0.0475984	0.381996	0.485228	0.238264	0.598369	0.134798	0.51356	1.93111	1.40439	1.44214	0.130638	1.23867	3.92264	0.794712	0.340596	0.0822292	1.22716	0.515174	0.160263	0.593345	14.9366	1.17299	0.700558	3.01853
102	E1_U_09.10.2013_F2	E1	-0.117929	0.125263	-0.00595271	-0.214134	-0.395029	-0.183639	-0.140851	0.326579	0.0545073	0.369338	-0.0436239	0.329504	0.588158	1.61928	0.0440165	-0.128201	0.871588	-0.072522	2.1306	0.322024	1.33931	0.192389	0.598034	-0.0930166	0.0383137	0.213704	0.0839675	0.831533	0.760342	0.0426379	2.38781	2.4288	0.381326	0.0218774	2.56865	2.52905	0.260172	-0.467094	-0.257728	1.55663	1.23749	0.454584	0.436181	12.131	1.43571	0.622599	3.2722
103	E1_U_06.11.2013_M2	E1	0.262755	0.194027	0.159333	-0.133646	0.279553	0.268223	0.555919	0.322829	0.170316	0.322234	0.687944	1.53473	0.817747	2.78158	0.301667	0.797394	0.702316	0.411648	2.65921	0.198481	1.33797	0.910611	0.335439	0.227646	-0.135499	0.702151	0.437449	0.860243	0.366448	0.838602	3.59783	2.53358	1.03886	0.0113462	1.79778	4.9697	-0.104262	0.257205	0.406738	1.8768	0.678903	0.197045	1.69074	11.7772	1.09676	0.595749	3.73999
104	K_U_01.05.2013_M4	K	0.0114821	0.0832177	0.236666	0.0851413	-0.0145646	0.248979	0.39618	0.247479	0.638516	0.472528	0.190733	0.680266	0.408796	2.03229	0.327117	0.349393	0.497414	0.206302	1.94438	0.117509	0.30915	-0.0846678	0.0948391	0.31047	0.356087	0.67289	0.0895729	0.38006	0.45117	0.532306	3.41268	3.35782	0.625287	0.14992	0.788074	3.18281	1.7511	0.899872	0.296229	0.76285	0.237235	0.146578	0.34109	29.6141	1.02424	0.374404	2.38777
105	E1_U_12.03.2013_F5	E1	-0.0277588	0.115059	0.066858	0.249628	0.187851	0.23521	0.931856	0.0208009	0.0407791	0.310002	0.41795	0.480406	0.320339	0.920675	0.202815	0.977231	1.04216	0.15411	0.748551	0.896352	0.30472	-0.0247992	0.900311	0.476733	0.504994	0.03915	-0.0318968	2.08152	0.822189	0.740631	1.47626	1.94358	0.649146	0.295812	1.62198	3.68349	0.362515	0.749737	0.0769016	1.1413	1.24606	0.189078	1.09566	17.6177	1.36617	0.514123	2.46697
106	K_U_13.11.2013_F2	K	-0.27232	0.151952	0.0273221	0.307771	0.411527	0.954179	0.267544	0.446305	0.280156	-0.128802	-0.136663	0.920483	0.571275	1.41363	0.0256074	1.0413	0.351143	0.0704317	2.38085	0.0866897	0.0154231	0.0892262	0.00223924	-0.0757644	0.461281	1.04319	0.412034	0.928616	0.928884	1.10512	2.31376	2.93225	0.672548	0.340737	2.50859	2.44735	0.341193	1.7206	0.303468	2.02868	1.89909	0.44445	1.05713	10.1573	1.3276	0.802675	4.85193
107	E1_U_03.12.2013_F4	E1	0.0992118	-0.191884	0.522249	0.162028	0.178741	0.342383	0.17211	0.176717	-0.706093	0.746539	1.25889	1.23364	0.71792	1.96	0.142781	0.36742	0.0359054	0.240066	1.58312	-0.0861486	0.0556983	0.169109	0.780836	0.193487	0.691367	0.552475	0.570104	0.0488866	1.10932	0.769436	2.9582	2.06636	0.390356	-0.0148261	1.65964	3.71574	0.014394	0.3455	0.176295	1.54571	0.851312	0.143038	0.908485	8.07807	0.921847	0.530183	2.98766
108	K_U_18.03.2013_M3	K	0.397733	0.191082	0.0407592	0.504654	0.371501	0.174196	0.768721	0.290403	0.218105	0.338916	-0.392796	0.97818	0.506624	1.73484	-0.222476	-0.318978	0.388358	0.690588	2.06194	-0.269199	0.216172	-0.53951	0.221756	0.160971	0.16592	0.015913	0.59285	0.485268	-0.0234955	1.34009	1.60637	2.21839	0.942649	0.180519	1.25962	3.88124	0.2694	0.588702	0.502472	-0.0997255	0.427375	0.0816436	0.228539	16.6906	0.63443	0.410146	2.10339
109	E1_U_28.08.2013_M3	E1	-0.0565441	0.377727	0.127885	0.0603775	0.418969	-0.265203	0.333527	0.0480004	0.307718	0.296491	0.425951	0.470433	0.622427	1.6216	0.0967624	0.283272	0.49612	0.349999	1.00268	0.0435582	0.584858	-0.00607872	0.472587	0.234981	0.511163	0.600743	0.261501	0.682491	0.613134	0.946694	1.48621	1.05551	0.671674	0.214993	1.43339	3.4603	0.885204	0.741765	0.157525	1.38354	1.08729	0.33734	0.784579	12.0711	1.13949	0.819399	3.22547
110	E1_U_03.12.2013_M1	E1	-1.30229	-0.458285	-0.180552	0.579956	1.14928	-0.0723612	0.774232	0.143636	0.115011	0.545784	2.32048	1.97684	1.44393	3.35687	-0.129251	1.51085	-1.89367	0.277931	3.93941	0.798443	0.77364	-0.358913	-0.0600698	0.616576	0.816348	1.37252	0.500972	0.665912	0.823662	1.26413	2.48287	2.72933	1.26795	0.154033	2.25785	5.83982	0.165999	1.65401	0.616406	2.21527	1.80527	0.739381	1.69236	15.3956	1.76897	0.635236	4.65371
111	K_U_23.12.2013_M2	K	0.554091	0.58579	0.249544	-0.140442	1.23313	0.626478	0.00328034	-0.0274826	-0.41882	-0.14376	0.83767	1.01215	0.760175	1.38386	-0.00610455	0.953856	0.0326455	0.267362	2.40257	-0.0774438	0.868699	0.201199	0.507407	0.392795	1.58985	-0.500797	0.54485	0.259003	0.286295	0.301043	2.83131	1.35605	0.223492	0.0654635	1.85023	3.07992	0.154832	0.390711	-0.160443	0.694016	0.240376	0.12168	1.09275	7.09535	1.67264	0.996436	2.74558
112	E2_U_07.05.2013_M4	E2	0.404923	0.207649	-0.00891947	0.481377	0.15632	0.514487	0.890102	0.126623	-0.280054	0.187728	-0.0250834	0.31479	0.706147	2.63602	0.23497	0.111684	0.241388	0.303703	2.36882	0.187278	0.531504	0.333818	0.0259093	-0.00900364	-0.00931544	-0.112911	0.014065	0.057362	0.326668	0.505987	1.3622	1.69127	0.298748	0.137032	0.816265	1.93876	1.71115	0.307673	0.197889	0.688052	0.397425	0.0307769	0.197342	12.249	1.20871	0.237292	2.301
113	E1_U_28.08.2013_F5	E1	-0.257536	0.0962152	0.0226758	0.06614	-0.105092	0.137179	0.517541	0.251019	0.320435	0.202768	0.470921	0.501454	0.510517	2.06883	0.37221	0.382814	0.0527743	0.397556	2.31593	0.0936844	0.544338	0.0323241	0.599528	0.286125	0.32121	0.433478	0.18771	0.783806	0.429793	0.837912	1.97371	1.56085	0.776715	0.138477	1.66237	6.35456	1.15025	0.883354	0.3577	1.63282	1.20901	0.400179	0.809266	13.3162	1.20412	0.866759	3.98042
114	E1_U_22.05.2013_F1	E1	-0.0620815	0.177536	0.0232315	-0.105684	-0.0291017	0.37676	0.304293	-0.0206104	0.429599	0.0294041	0.227708	0.299145	0.309734	0.834163	-0.105094	0.522222	0.108787	0.454674	0.765945	-0.00873524	0.486588	0.207602	0.397433	0.100245	-0.145086	-0.0735534	0.0233184	0.678611	0.472845	0.809746	1.39184	1.56904	0.584244	0.073712	0.873435	2.15824	0.569394	0.57798	0.14028	0.686743	0.998048	0.0236608	0.617688	6.74628	1.13156	0.627149	2.63258
115	E2_U_30.12.2013_F2	E2	0.23158	0.261436	-0.143811	0.144753	-0.29817	-0.237749	-0.10522	0.154101	0.212104	0.572281	0.486375	1.06963	0.475974	1.80635	0.141604	0.0378286	0.209862	0.309522	1.96188	0.315459	0.589643	0.337574	0.666469	0.131534	0.0184886	-0.144563	0.135645	0.00287047	0.584299	1.03874	3.24066	2.47319	0.785822	0.0261074	1.69069	3.10359	0.469126	0.870007	0.13555	0.958143	0.388853	0.339974	0.524179	14.7152	1.4524	0.54308	2.49806
116	K_U_19.01.2014_F1	K	-0.481842	-0.150728	-0.187444	-0.0232116	0.466153	0.609324	0.850477	0.0217332	-0.100889	-0.0688126	0.615766	1.01758	0.1086	1.43313	0.286712	0.395195	-0.0415531	0.143667	2.37884	-0.0776621	0.15567	0.303272	0.253474	0.199601	0.239919	0.0555006	0.212738	0.281513	0.540119	0.58713	1.95221	1.94233	1.01986	0.0489918	1.02292	2.5439	0.774903	0.603212	0.244098	1.41648	1.06789	0.379241	0.608867	4.62047	0.602454	0.433561	2.79393
117	E1_U_03.07.2013_F1	E1	-0.0800005	-0.0124285	-0.039882	-0.0295395	0.298981	0.412779	0.46991	0.189532	0.454016	0.208575	0.704159	0.456414	0.42998	1.71692	0.0792976	0.130412	0.488585	0.309215	0.578088	0.0998807	0.352735	0.245698	0.970219	0.335369	0.451235	0.237045	0.291875	0.582646	0.452067	0.515862	1.52771	1.15685	0.768797	0.043868	0.93656	1.58824	1.38873	0.586125	0.112493	1.02217	0.319279	0.180593	0.646289	11.5215	0.731529	0.533879	2.46624
118	E2_U_09.10.2013_F5	E2	-0.761574	0.368025	0.153947	-0.0991978	0.389075	0.422973	0.719035	0.205522	0.380706	-0.0938228	0.344058	0.685756	0.412205	1.3117	0.121972	0.862786	1.0864	-0.066706	3.08485	0.183983	0.343894	-0.21499	0.570783	0.0335272	-0.101175	0.612082	0.232538	1.00931	0.396796	0.662821	1.12053	2.57855	0.470813	0.0320997	2.14472	3.66985	0.456886	1.12886	0.322356	1.22529	1.91537	0.286737	1.4491	5.30677	1.56887	0.919677	3.6108
119	E1_U_16.12.2013_M1	E1	0.000617361	-0.144682	0.1939	0.382905	-0.184672	1.46947	-0.0447189	-0.0379768	0.159137	-0.348271	0.737746	1.19085	0.615655	4.22587	0.507524	1.88356	1.11647	0.588274	2.19669	0.332169	0.185053	-0.0786895	-0.348816	0.459561	0.361023	0.634489	0.673266	1.01142	1.21338	0.115542	3.10338	1.56915	0.308231	0.197035	1.78632	5.6464	0.335527	1.42121	0.272534	2.70464	0.446666	0.332975	0.407482	8.82394	1.71835	0.244867	2.92225
120	E1_U_09.10.2013_M5	E1	-0.279046	0.106166	0.299424	0.507084	-0.446948	0.110112	0.23228	0.041627	-0.396136	0.488065	0.0886607	0.447416	0.031734	1.21032	0.342686	-0.166211	0.158385	0.248475	0.960981	0.347136	0.712037	0.1058	0.714997	0.120361	0.149941	0.805898	0.0613985	0.632808	0.746066	0.706685	3.22647	2.1947	0.34818	-0.0739774	1.23589	3.95797	1.06745	1.18581	0.216136	1.65486	0.716851	0.236062	0.86136	11.1973	1.50729	0.949581	5.72146
121	K_U_26.06.2013_M4	K	-0.0694831	0.0117866	0.0146266	0.882261	0.376796	0.0370998	0.757321	0.0432854	0.0367946	0.07883	-0.111696	0.176734	0.48095	1.63298	0.31389	0.487267	-0.178317	0.100908	1.32497	0.17867	0.469243	0.190886	-0.0602646	-0.451972	0.250735	0.156993	-0.00332733	0.524936	0.00537309	0.604426	2.51669	1.20799	0.582233	0.269386	0.857835	2.0328	1.54785	0.325251	0.136408	0.406142	0.390058	0.200008	0.7056	14.8749	0.954609	0.351311	1.99153
122	K_U_29.05.2013_F4	K	-0.352039	-0.49017	-0.178343	-0.528038	0.241012	1.02739	1.57194	0.141312	0.22579	-0.254362	-0.0779316	0.552531	0.364688	1.1557	0.126589	-0.00688929	-0.303425	0.251293	1.92575	-0.187278	-0.513115	0.0715703	-0.339377	-0.133382	-0.44515	-0.240947	0.0502982	-0.112755	-0.226504	0.0979286	1.45113	2.27959	0.729046	0.21714	1.46623	3.02531	-0.302245	0.129935	-0.157409	0.0592765	0.0309293	-0.106354	0.207587	4.46474	0.198398	0.242082	2.20791
123	K_U_26.06.2013_F1	K	-0.0299941	0.0292618	-0.000106701	-0.0835105	0.318684	0.290342	-0.202161	-0.0647357	0.196672	0.0824871	0.289614	0.194479	0.212303	0.87638	0.0470672	0.183787	0.315425	0.260231	0.824186	0.191741	0.710291	0.102035	0.632369	0.191559	0.0964103	0.267882	0.0909605	0.921217	0.53928	0.522295	1.21865	1.04857	0.888569	0.154543	1.32645	2.01446	0.854629	0.836431	0.066296	1.16131	0.612707	0.253585	0.873276	17.9398	1.02635	0.527459	2.50563
124	E1_U_22.05.2013_M3	E1	-0.0157773	-0.0626826	0.0247983	0.234838	-0.285596	0.0378108	-0.093161	0.0473191	0.02278	0.196028	0.252722	0.352874	0.574884	3.73662	0.198719	0.52065	0.209066	0.155815	0.474948	0.198845	0.0770074	-0.000569185	0.311521	-0.12978	0.00387162	-0.0324111	0.335265	0.136713	0.378033	0.324652	1.6564	1.04587	0.917164	0.184673	0.612323	4.79925	1.14916	0.192773	0.00679697	0.922893	0.742285	0.193749	0.287453	12.3937	1.59384	0.329751	2.85804
125	E1_U_09.10.2013_F3	E1	-0.829328	0.113492	-0.2232	-0.296137	-0.43646	0.393456	0.474705	-0.213023	0.300867	0.0892406	0.0374895	-0.00618549	0.721351	1.95539	0.0914222	-0.164095	-0.146657	0.272297	0.837357	-0.506334	0.0938965	-0.113342	0.0271336	0.37379	1.13619	0.129644	0.2749	0.167627	1.01689	0.905149	3.53548	1.7823	0.954505	0.207035	1.40246	3.99301	0.128538	1.25485	-0.0903162	1.233	1.33244	0.26241	0.818214	13.4989	0.90287	1.01181	3.88201
126	E1_U_13.01.2014_M1	E1	0.032875	0.288422	0.00120704	0.365546	0.365792	0.35714	0.886143	0.140151	0.0738018	0.163812	0.30966	1.08863	0.982972	4.71326	0.308243	0.51066	0.419165	0.152124	2.04172	0.204048	0.836399	0.145087	0.608622	0.115606	0.403546	0.211326	0.137579	0.897181	0.423308	0.732089	2.39208	1.11888	0.198225	-0.0727888	2.0408	8.10108	0.74073	0.840935	0.219174	2.14913	1.52275	0.341351	0.873816	10.11	1.68373	0.919247	3.70848
127	E1_U_19.11.2013_M2	E1	-0.243926	0.0872404	0.171769	-0.0436674	0.207801	0.511331	0.658184	0.104821	0.174659	0.241593	0.735496	1.62755	0.379955	3.46699	0.424503	0.922325	0.598074	0.523596	3.04725	-0.175263	0.909711	0.275791	0.388633	-0.0238625	0.378174	0.886986	0.470089	1.33537	0.859362	1.48471	3.92636	2.11997	0.790575	0.146327	2.35202	5.33281	0.240879	0.870248	0.3123	1.54468	1.39061	0.391617	0.628846	12.4023	1.93887	0.836177	4.0615
128	E2_U_19.06.2013_M3	E2	0.508501	0.270994	0.00752755	0.100496	-0.0108506	0.241589	0.67678	0.35177	0.141347	0.104677	0.0137613	0.588019	0.54243	3.93159	0.231102	0.386932	0.363744	0.0880703	2.81623	0.0746817	0.554486	-0.0664376	-0.589149	0.0192797	-0.16697	-0.164324	0.120383	0.504046	0.293288	0.113514	2.21482	1.96522	0.638807	0.149423	1.19488	4.36139	1.60208	0.121369	0.0232933	0.886179	0.243301	0.118055	0.826012	18.6251	0.701784	0.671791	3.03538
129	E1_U_22.05.2013_F4	E1	-0.326222	0.198253	0.00107618	-0.214471	0.470575	0.471204	0.760646	0.100621	0.218107	0.164736	0.673632	0.395403	0.00544151	1.15934	-0.0101057	0.431161	-0.00365687	0.337254	0.812268	0.191858	0.417306	0.272277	0.41778	0.183636	-0.108682	0.507996	0.0957355	0.411313	0.629141	0.816463	1.14853	1.4297	0.614706	0.0824685	0.946484	2.86192	0.492167	0.162061	0.163703	0.68612	0.479948	0.368749	0.518861	5.63038	1.00723	0.701968	2.21021
130	E1_U_19.06.2013_F3	E1	0.267159	-0.0445554	0.0385637	0.27759	-0.236925	0.244554	0.268669	0.0438495	0.245814	-0.300277	0.380648	0.431518	0.218661	1.79175	0.265948	0.251079	0.259487	0.187346	1.14436	0.152777	0.612526	0.319832	0.783702	0.199529	0.341294	0.263716	0.181764	0.96585	0.506329	1.14729	2.21923	1.5583	1.10885	0.293707	1.17787	2.91264	1.31668	0.853428	0.294158	1.41052	1.23888	0.326648	1.01005	13.1821	1.36328	0.861319	4.00804
131	K_U_15.05.2013_F3	K	-0.192733	0.171961	-0.151736	0.287655	-0.281787	0.766292	0.885454	0.118971	0.181213	-0.0497011	0.584289	1.08512	0.418799	1.26081	0.480801	0.0142396	0.28907	0.326352	2.75069	0.0739741	0.119954	-0.102985	0.379036	0.0291888	0.451722	-0.153563	0.229904	1.40195	0.739224	0.892876	1.72353	2.22281	0.56079	0.131988	0.771514	3.06959	1.05812	1.02503	0.485037	1.0694	1.16118	0.542755	0.835368	7.47459	1.11093	0.674743	3.29782
132	K_U_18.09.2013_F2	K	0.111951	0.0981353	-0.0564551	0.0531128	0.173261	-0.190668	0.164045	-0.044436	-0.188404	0.113979	0.749154	0.00726143	0.457472	0.691889	-0.167466	-0.110558	0.0637115	0.18351	1.69022	0.180444	0.937362	0.203892	0.599912	0.180272	0.712982	0.419559	0.303801	1.04935	0.561138	0.439616	5.10558	2.83878	0.181719	0.303744	1.01894	2.33066	0.176313	0.167899	0.0572109	1.0068	0.180901	0.440665	0.941611	25.3521	1.08039	0.430953	2.30714
133	E1_U_03.12.2013_M4	E1	0.897844	0.442806	0.171043	-0.102289	-0.148654	1.94546	-0.180275	0.750897	-0.54675	0.996833	0.948908	1.36726	0.633804	4.79536	1.09202	0.541486	1.08589	-0.162281	3.16022	0.120876	1.62178	0.712971	0.345194	-0.538865	0.593184	1.64997	0.681337	2.50766	1.62772	1.0186	3.26018	2.09931	0.610165	-0.258139	3.12604	5.27813	0.702144	2.58836	-0.0571673	2.96896	-0.207536	0.279918	0.503756	14.2373	1.23283	1.78271	5.99688
134	E1_U_07.05.2013_M2	E1	-0.24134	-0.525442	0.375028	1.93998	0.403525	-0.142544	0.331765	-0.0383742	-0.737444	-0.380454	-0.53661	-0.116592	0.404027	3.89767	0.21788	0.333844	-0.214439	0.362095	0.778012	-0.25394	-0.683787	-0.37955	-1.50484	-0.432328	-0.459515	-0.989571	-0.626162	-0.560923	-0.178889	0.219246	-0.49558	0.0971652	-0.253372	0.00702958	-0.188171	3.34809	0.0954838	-0.139341	0.101461	-0.194991	-0.118896	-0.064848	-0.230218	2.57792	0.259505	0.20432	0.751324
135	K_U_06.01.2014_M5	K	0.422078	0.148769	-0.187897	0.0112062	0.427801	0.427354	0.572886	0.149675	0.740253	0.427797	0.380309	0.538408	0.203961	1.39874	0.105656	0.808587	0.728289	0.38132	1.01613	0.34255	0.661498	0.323489	0.884315	0.298271	0.113638	0.154425	0.359039	0.349402	0.842784	1.40803	3.18037	2.27227	0.959043	0.0534229	1.35465	3.44046	0.759366	1.34765	0.173178	1.77923	0.80709	0.243182	0.882068	10.9074	1.23042	0.552426	2.96974
136	E1_U_16.12.2013_F3	E1	-0.0992129	0.0466111	-0.16199	0.351097	0.0124898	0.314169	0.50715	0.135366	0.0965661	-0.109884	0.965286	1.09803	0.611676	2.50966	0.20437	0.565252	0.194661	-0.0429223	2.8096	-0.0265348	1.36172	0.164135	0.623823	0.737956	0.810758	0.693097	0.335115	0.906092	0.907541	1.15804	2.6121	3.15698	1.32316	0.28153	2.9931	5.78727	0.762188	1.11171	0.237287	2.49876	0.629222	0.369204	1.53644	8.69373	1.17159	1.30284	5.00429
137	E2_U_18.11.2013_F3	E2	-0.156694	-0.26014	-0.123794	0.245668	0.776588	0.593187	0.47336	0.0925142	-0.0610609	-0.0238717	0.397989	0.938564	0.306577	1.11932	0.253989	0.0647897	-0.226413	0.480005	1.32663	0.627812	0.38192	0.53241	0.411638	0.112955	0.430605	0.920769	0.193328	0.316999	1.53537	0.908181	3.60428	3.10588	0.51379	0.260836	2.31826	2.81843	0.19625	1.34384	0.369077	1.91768	1.66074	0.518008	1.68048	13.1726	1.21061	1.07292	4.79347
138	E2_U_05.06.2013_M5	E2	-0.0332287	0.17791	-0.03889	-0.144705	-0.00699521	0.495273	0.585345	0.174693	0.232811	0.135262	-0.0749592	0.189366	0.699179	2.54358	0.272318	-0.0393158	0.197003	0.450002	1.97988	-0.178661	0.577768	0.0574143	-0.264695	-0.176783	-0.111703	0.279936	0.232066	0.33736	-0.0947852	0.40601	1.75531	1.47584	0.64008	0.140136	0.466772	2.6248	0.77325	0.368492	0.0996336	0.607659	0.438713	0.162203	0.564058	16.2089	0.838496	0.326838	2.82044
139	E2_U_10.04.2013_M2	E2	0.327882	-0.225667	0.0997386	0.472736	-0.0468158	0.301461	0.561361	0.026276	0.40437	-0.0770931	0.625567	0.350405	0.167606	2.68842	0.0503801	0.798036	-0.00529011	0.261482	3.42766	0.379974	0.695709	0.216511	0.0775065	0.0914797	0.217353	0.175363	0.01386	0.208878	0.344708	0.782383	2.01548	2.46789	0.697102	0.207993	1.48391	5.29413	3.00979	0.868174	0.0639778	1.00327	0.921542	0.321435	0.987661	24.9746	1.20706	0.501439	3.04905
140	K_U_06.01.2014_F1	K	-0.621968	-0.0513866	0.047724	0.810423	-0.887048	-0.390202	1.09713	0.318504	0.0491602	0.275122	0.0825894	0.605415	0.23998	0.677183	0.0138224	0.669423	0.677323	0.274252	0.0305677	0.0384864	0.0347861	0.305068	0.853379	0.711311	-0.0750471	0.125154	0.394166	0.621242	0.653253	0.464583	1.93592	1.74241	0.178041	0.0982184	1.15947	1.87619	-0.0687033	0.120433	0.392734	0.94955	0.798181	0.00949456	0.374762	12.8065	0.903214	0.607669	2.83612
141	E2_U_05.06.2013_M3	E2	-0.129802	-0.272134	-0.0641904	0.258866	-0.0827356	0.0626973	0.645392	-0.0678477	-0.154566	-0.185467	-0.483643	0.464784	0.193119	2.11117	0.107129	0.515258	0.785469	0.43155	1.03941	-0.179606	0.716099	0.0695024	0.0560054	-0.0480338	-0.233532	0.0932058	0.194073	0.0908161	0.329596	0.321687	1.57861	1.04108	0.897927	0.272962	1.08082	3.11613	0.698433	0.335817	0.0201825	0.978122	0.898102	0.276043	0.397309	9.90779	0.587893	0.700751	2.62017
142	E2_U_20.05.2013_F5	E2	-0.0516535	-0.146642	-0.0982767	-0.40171	0.227231	0.451722	0.948835	0.136242	-0.127485	-0.0406255	-0.0518479	0.368661	0.50327	1.51446	0.0908644	0.27047	-0.0527617	0.335431	2.70446	0.221072	0.186645	-0.0260419	4.67e-06	0.0630849	-0.0283561	0.211435	0.189456	0.450014	0.226601	0.188672	0.787159	1.45542	0.704585	0.0230025	0.803768	3.20841	1.07813	0.36666	0.121164	0.675587	0.230204	0.192833	0.26791	10.0796	0.719514	0.385343	1.76615
143	K_U_22.07.2013_M2	K	0.225047	0.122587	0.0176563	-0.1373	0.0901243	0.553559	0.60141	0.439256	0.539159	0.033162	-0.0879261	0.860326	0.524746	1.78209	0.150995	-0.329163	0.661093	0.248488	2.32603	0.262902	-0.268431	0.169058	0.518667	0.136316	0.495498	0.463304	0.15324	0.27633	0.062713	0.862037	1.37281	1.90341	0.733135	0.160726	1.43392	4.07051	0.183173	0.424582	0.355672	0.125339	0.53441	0.188583	0.86317	10.7945	0.915975	0.586615	2.20317
144	E1_U_14.08.2013_F1	E1	0.0893244	-0.226901	-0.165575	-0.301146	0.178816	0.0353132	0.452276	0.101047	-0.123913	-0.305023	0.365989	0.229922	0.237268	1.35626	0.0577503	0.102971	0.0883843	0.14401	0.591516	-0.00689274	0.150916	-0.00384455	0.345629	0.119539	0.0768433	0.0977302	-0.00283852	0.31089	0.241531	0.407639	1.04174	1.03956	0.471701	0.066892	0.862238	2.05412	0.714086	0.363777	0.0649006	0.239424	0.491478	0.00319438	0.260011	9.42315	0.961908	0.502407	1.82366
145	K_U_01.03.2013_M2	K	-0.182782	-0.239931	-0.0801991	0.244163	0.0789924	0.69659	1.13612	0.177195	-0.0080966	0.0426184	-0.14007	0.344948	0.705993	3.4111	0.132767	0.255939	-0.204639	0.0646318	1.79186	0.098674	-0.215373	-0.0976299	-0.440154	-0.309209	-0.271993	-0.0112338	-0.154828	-0.346335	-0.153098	0.449176	1.39544	2.05661	0.81294	0.0487026	0.104071	2.10059	2.06108	0.269113	-0.0515127	-0.225434	0.0227605	0.0477903	0.412603	18.4426	0.643558	0.131688	0.943445
146	K_U_21.08.2013_F5	K	0.0289814	-0.220434	-0.106876	0.0559545	0.114931	0.25216	0.536132	0.0763369	0.168372	-0.0697851	0.32323	0.226355	0.370464	1.04786	-0.0097792	0.397624	0.435167	0.307882	1.38126	0.281165	0.473808	0.247914	0.338695	0.115732	0.0959022	0.0453341	0.10582	0.586016	0.257481	0.29946	1.49596	1.55826	0.496223	0.170541	0.764159	2.15271	0.906422	0.421631	-0.0281471	0.82176	0.581333	0.15555	0.429618	14.1407	0.553751	0.483767	2.0562
147	E2_U_26.02.2013_F1	E2	-0.389288	0.666603	0.349569	-0.221032	0.864161	1.05853	1.81633	0.325691	-0.421151	0.801691	-0.899494	0.691005	-0.358749	1.47666	1.10055	0.400521	1.2506	0.255061	-0.515084	0.0653558	-0.17676	0.64011	0.451984	0.332142	0.474825	0.441922	0.828187	2.54915	2.05115	0.947567	2.95824	1.76928	1.13362	-0.0172725	1.45968	2.47694	0.144976	0.826971	-0.00545469	1.95414	1.55003	0.49023	1.05578	19.4684	1.59889	-0.205145	2.29729
148	E1_U_30.12.2013_F2	E1	0.360478	-0.109024	-0.0117144	-0.12136	-0.197638	0.412014	0.546576	-0.00860307	0.0589571	0.456171	0.488211	0.910069	0.576133	2.04023	0.25842	0.430213	0.847075	0.0671952	3.12343	0.208665	0.632347	0.032248	0.156874	0.134598	0.0342625	0.314201	0.633731	0.812514	0.345816	0.603395	2.50187	2.11742	0.559405	0.159867	2.19055	4.20027	0.785673	0.230336	0.199321	1.17255	0.907563	0.397199	1.05018	8.01666	1.01901	0.579379	3.3824
149	E1_U_09.10.2013_M1	E1	0.244193	0.275939	0.322874	0.576451	0.0552954	0.0841644	0.519671	0.121244	0.0738997	-0.0939469	0.177735	1.15949	0.661173	3.35667	0.27988	1.11794	0.579072	0.638858	2.27665	0.144958	0.360541	0.0681073	0.836937	0.548175	0.783559	0.746215	0.350295	0.403102	0.288937	1.38057	3.53238	1.51671	0.22691	0.28478	2.29672	7.59639	0.746964	1.14588	0.191258	1.86391	1.26918	0.569059	1.29129	12.8457	1.30699	1.1066	3.66296
150	E1_U_25.03.2013_M4	E1	0.133545	-0.252814	-0.16097	0.347021	0.381631	0.116408	-0.0926736	-0.105093	0.488293	0.0715214	0.173758	0.344446	0.298227	3.16238	0.360469	0.171568	0.0974853	0.130116	1.90357	0.304706	0.269446	-0.0330687	0.204855	0.139172	0.316095	0.141576	0.0360744	0.284181	0.330546	0.300203	2.06841	2.4485	0.338925	0.125363	1.23801	4.84899	3.84917	0.317716	0.194568	0.266768	0.218391	0.0501601	0.516237	20.403	0.722457	0.63614	1.70887
151	K_U_19.01.2014_M2	K	-0.0910879	0.194038	0.0769658	0.346468	0.646601	0.714935	1.06341	0.246713	0.0592802	0.414164	0.7224	0.284268	0.760238	1.88349	0.332729	0.471145	0.550232	0.371043	1.84036	0.15147	0.206618	0.184216	0.794672	0.384952	0.466891	0.67751	0.145829	0.133683	0.114938	0.7281	2.39534	2.26738	1.00888	0.238647	2.36517	2.88368	0.249342	0.648401	0.272991	1.00473	0.997788	0.354905	1.01386	4.92422	1.84896	1.14161	4.40636
153	E2_U_11.09.2013_M4	E2	-0.0951636	-0.167991	-0.034179	0.112221	-0.0772485	0.187771	0.631207	-0.00511623	0.0554297	0.00879955	0.0893684	0.27733	0.548006	2.04109	0.0870507	0.103308	0.0608267	0.144196	2.03627	-0.047596	0.274008	0.100594	-0.234855	-0.0883444	0.137203	-0.317875	-0.0944441	0.20472	0.0844171	0.0419053	1.2202	0.95844	0.432817	-0.0126687	0.480833	2.47312	1.23995	0.251713	-0.0563914	0.214754	-0.00974805	0.0155936	0.127984	11.6113	0.46618	0.171646	1.99267
154	E2_U_09.10.2013_M5	E2	0.259976	0.0117208	-0.0256533	-0.25345	-0.5853	0.437062	0.591198	0.291222	0.320598	-0.464997	-0.0932865	0.427255	-0.0863524	1.81306	-0.136275	0.0825299	-0.332955	0.0808036	2.3939	0.161857	-0.00426917	-0.011092	0.517387	0.0382496	0.390975	0.465361	0.248264	0.705298	0.363427	0.796991	2.81743	2.30735	0.950859	0.252454	2.08809	2.13298	0.264527	0.473072	0.22593	1.50335	0.67291	0.154202	1.16475	8.13685	1.31159	0.662182	3.51224
155	K_U_02.04.2013_M1	K	0.0308753	0.33913	0.274591	-0.238398	0.0280297	0.449847	0.878742	0.207066	0.15268	-0.0466167	-0.464918	0.367761	0.274945	1.66932	0.0751783	-0.102321	0.444736	-0.10629	2.39907	0.244096	0.0635791	-0.174529	0.341446	0.152352	0.826322	0.236376	0.281026	0.515922	0.110964	0.646417	1.12781	2.05394	0.622302	0.141914	1.69027	5.30392	-0.16438	0.313963	0.247965	0.99163	0.646847	0.336924	0.536032	11.6867	1.06549	0.477414	1.88862
156	K_U_24.07.2013_F2	K	0.801583	0.0380748	-0.242944	-0.618179	0.137452	0.2186	-0.340716	0.089854	-0.350262	-0.445891	-0.078371	1.22141	-0.244984	1.02632	-0.339825	0.14816	-0.0381555	0.626145	0.314196	0.288498	0.404736	-0.216527	1.30634	0.0136706	0.501015	0.302433	-0.00548452	1.11109	-0.183593	0.961728	2.38485	0.501738	-0.405085	-0.191251	0.63086	1.30575	0.0201086	0.168668	0.259667	0.810083	0.0716091	0.447255	0.618193	9.2659	0.484412	-0.0708484	1.27754
157	E1_U_06.11.2013_F1	E1	1.41197	0.64632	0.332568	1.04636	2.61329	0.165293	0.264021	-0.167091	0.669368	0.166035	0.437539	-0.292693	0.00775287	0.944107	0.204808	-0.314468	0.768077	0.533549	2.20785	0.170359	0.763771	0.351412	1.39479	0.15209	-0.378503	-0.0488758	0.922269	1.0992	0.609577	0.206211	3.55456	3.74497	1.41751	0.0281561	1.27126	1.55124	0.74404	1.64204	-0.020026	1.78858	0.355418	0.422541	0.373535	11.5557	1.68276	1.1255	3.98685
158	E2_U_09.10.2013_F2	E2	-0.18259	-0.323183	0.108367	0.272985	0.544063	0.930249	1.2855	0.130642	-0.20765	0.0781692	0.589051	0.683001	0.881551	1.26085	0.220288	0.361825	1.12196	0.455867	1.63506	0.163079	0.113402	0.0923271	1.47593	0.511371	0.344146	0.64784	0.485267	0.780172	0.425321	0.499179	2.1851	2.32774	0.873361	0.186719	2.90269	3.58328	0.754198	1.14403	0.264747	2.2469	1.43453	0.636298	0.892453	6.35888	1.79112	0.932796	4.2911
159	E2_U_19.06.2013_M5	E2	-0.332204	-0.28945	-0.0791791	0.189975	0.732645	0.882201	0.56356	0.0714711	0.126077	-0.0576814	0.0752944	0.462103	0.405558	2.60009	0.388519	-0.00668216	-0.0337435	0.259578	2.39495	-0.290735	0.15262	0.103535	-0.242522	-0.43595	-0.265505	-0.297801	-0.0448447	-0.0387631	-0.174692	0.302447	1.52987	1.69865	0.752429	0.0808837	0.758816	2.60477	1.14636	0.453332	0.189401	0.572305	0.591291	0.351411	0.548351	8.28926	0.851188	0.26911	1.85321
160	K_U_06.01.2014_F4	K	0.360942	0.674636	0.0107682	-0.432208	0.393066	-0.409104	0.0219753	0.0741885	-0.377165	-0.740993	0.667802	0.258408	0.551176	1.63508	-0.194498	1.43081	1.00666	0.338207	2.12653	0.704613	0.748464	-0.184245	-0.444744	0.101909	0.912526	0.241242	-0.260638	0.245611	0.464957	1.19764	2.24186	2.85603	0.789185	0.161789	2.60931	3.17131	0.981937	-0.293728	0.504338	2.3769	0.421092	0.200744	0.88691	12.5018	0.599076	0.233811	5.00286
161	E1_U_25.09.2013_F1	E1	0.129755	0.0345359	0.0156613	0.17736	0.321859	0.258795	0.744418	-0.0441723	0.385873	-0.0626724	0.105858	1.03489	0.658642	2.31696	0.386438	0.475287	0.789241	0.34549	1.44711	0.218775	0.538955	0.257034	1.03343	0.445367	0.506689	0.330141	0.210568	0.66572	0.676868	0.829363	2.7465	2.50398	1.07172	0.285782	2.02671	4.04226	0.776604	0.758499	0.166006	1.23887	1.34101	0.257977	0.717717	8.67462	1.20195	0.724829	2.90852
162	E2_U_12.03.2013_M1	E2	-0.17458	-0.00552547	0.162368	0.831212	0.311633	0.102827	0.801727	-0.0529489	0.574382	0.474007	0.892212	0.524054	0.0187715	1.30026	0.0488588	-0.355727	-0.00289198	0.149772	0.597926	0.132607	0.314531	-0.010026	1.01839	0.379807	0.421307	0.0611537	0.499939	0.367259	0.321509	0.363624	2.19425	2.02858	0.287263	0.18031	1.45023	2.49841	0.531491	0.347534	0.26397	1.39513	0.275542	0.248117	0.636433	19.3852	1.89226	0.65351	2.75049
164	K_U_18.03.2013_M1	K	-0.0233353	-0.0562511	0.0385563	0.33504	-0.344431	0.264052	0.504473	0.14949	0.374409	0.391009	0.341916	-0.0552085	0.257935	1.70091	0.26169	0.153466	0.0666363	0.322132	1.18036	-0.15963	0.471194	0.0963651	0.568497	0.279685	0.0154257	0.355619	0.270086	0.52309	0.0252048	0.47475	2.44624	2.28825	0.680227	0.216262	1.15108	3.22964	0.182689	-0.0556073	-0.0689179	0.561929	0.459908	0.346273	0.550191	20.43	0.80427	0.319453	2.21836
165	E1_U_03.12.2013_M3	E1	0.592473	1.16027	0.333411	-0.215746	-0.092953	0.397772	0.614271	0.127793	0.342173	-0.153024	0.451846	1.52234	0.893927	3.11836	0.645466	0.815729	1.25933	0.333996	2.74536	0.0866845	0.876709	0.195099	1.72256	0.510283	0.0976976	0.463364	0.0917334	0.10044	0.336837	0.96238	2.8354	1.77535	0.949829	0.22637	2.36491	7.49017	0.88848	0.428971	-0.052528	0.22269	0.738462	0.352392	0.647682	14.8432	0.288347	0.936924	4.42494
166	E2_U_12.03.2013_F1	E2	0.0267389	-0.0744774	0.06036	-0.0216748	0.457386	0.340476	0.141059	0.0204076	0.301703	0.0333379	0.592613	0.421481	0.263393	0.465192	-0.0110609	0.176012	0.27845	0.0122056	0.508971	0.142615	0.250448	0.129628	0.525094	0.273988	0.378041	0.99683	0.395135	0.940109	0.528298	0.778627	1.79751	1.6087	0.851284	0.0962794	1.17349	1.17782	0.574739	0.625183	0.264814	1.94219	1.26541	0.476227	1.3186	21.7097	2.19639	0.794997	3.30184
167	E1_U_14.08.2013_M1	E1	-0.0132399	-0.0350944	0.0103782	0.15588	0.220938	0.32003	0.55447	0.0949406	-0.236872	0.100633	0.121812	0.443042	0.736462	3.93948	0.445939	0.380954	-0.103078	0.326095	2.04925	0.0885505	-0.0504382	-0.0164619	-0.205307	0.046778	-0.0816818	0.0123222	0.176325	0.649519	-0.000770443	0.182521	0.641798	0.935309	0.0336059	0.00247856	0.437397	1.42221	2.93881	0.15916	-0.0136009	0.424937	0.195351	0.107466	-0.036537	7.32825	0.44178	0.290001	1.39258
168	E1_U_10.04.2013_F2	E1	0.0913662	0.0307062	-0.0957159	-0.0371741	0.0232884	0.026813	0.0245018	-0.0498522	0.124905	-0.0556305	0.582694	0.444014	0.578492	1.80175	0.287818	0.230714	0.5299	0.240459	0.861022	0.0232204	0.600295	0.0350292	0.0703522	0.174383	0.404186	0.296278	0.117128	0.564667	0.591608	0.562707	1.48817	1.07359	0.509087	0.219086	1.45958	3.01188	0.577069	0.346108	0.0762265	1.23788	0.737665	0.0500119	0.478866	6.55475	1.07823	0.738852	2.49992
169	E2_U_10.04.2013_M4	E2	0.230838	0.182409	-0.00383212	0.199663	-0.349387	0.221304	0.420665	0.0602599	0.290547	0.214026	-0.200109	0.460267	0.386234	1.44605	0.10479	0.0940704	0.331987	-0.0539252	2.73171	-0.013749	0.995011	0.156063	0.133293	-0.105672	0.108781	0.70215	0.0425122	0.155658	0.612804	0.802921	2.31944	2.03579	0.572661	-0.0394255	0.803922	5.1669	1.44584	0.492903	0.124519	0.163276	0.962156	0.254947	0.762209	18.7297	0.608959	0.490781	1.99646
170	E1_U_10.04.2013_F1	E1	-0.398064	-0.384483	-0.0572433	-0.231235	-0.133607	1.19709	0.960039	0.217442	0.0288383	-0.274225	-0.346156	0.0348433	0.129574	1.24269	0.000254766	0.0262309	0.245724	-0.0735767	2.98904	0.327774	-0.0801529	0.217488	-0.169282	-0.334846	0.105468	0.0178701	-0.0169388	0.222844	0.102687	0.143346	0.313988	0.971049	0.483357	-0.0248349	0.35275	3.83373	2.4503	0.394492	0.0935746	-0.0499996	0.235701	0.148226	0.449112	5.0726	0.422118	0.532361	1.62998
171	E2_U_09.10.2013_M1	E2	-0.0840882	-0.154278	0.0927692	-0.439989	-0.14978	0.757061	0.782328	0.140413	0.296299	0.102655	0.106508	0.416025	0.0729088	2.00014	0.282656	0.149631	-0.56306	0.317974	3.24798	0.273677	0.0815987	0.0983126	0.147471	0.0868585	0.214621	-0.525799	0.0151944	0.639398	0.19113	1.39712	2.44838	2.63323	0.662349	0.143666	2.10766	3.37687	0.460474	0.489376	-0.0515858	0.673343	0.283475	0.329342	0.525572	8.1426	0.818104	0.583418	2.57502
172	K_U_21.08.2013_M2	K	0.458194	0.33402	0.00994659	-0.341697	0.173094	0.377159	0.788247	0.149789	0.333578	0.326129	0.369684	0.268416	0.217034	1.44151	0.163095	0.206449	0.119504	0.521091	2.23897	0.0486321	0.539729	0.212734	-0.191449	0.339476	0.574657	0.0063854	0.345684	0.652209	0.308265	-0.0987239	1.37164	1.30078	0.37522	0.053991	0.640598	3.13965	0.363423	-0.0800953	0.081372	0.745873	0.526933	0.0793644	0.778356	21.5892	0.803472	0.320286	2.41492
173	E2_U_26.02.2013_F5	E2	-0.209912	-0.0503874	0.00439805	0.770166	-0.0472985	0.535722	0.664979	0.158536	0.0797915	-0.210647	0.0657586	0.710604	0.104765	0.88822	-0.154912	-0.0795843	0.299248	0.157312	2.93447	0.142412	0.707106	-0.107964	0.697492	0.312933	-0.0685069	-0.0400324	-0.240664	0.64696	0.444375	1.43319	1.74142	1.62796	0.788558	0.0859678	1.67427	3.63681	0.494272	0.736851	0.427482	1.30854	0.543827	0.194882	0.961572	14.9212	0.953401	0.8282	2.06411
174	K_U_30.10.2013_M4	K	0.820032	0.527029	0.38751	0.349882	0.964862	1.02978	-0.0218528	0.223978	-0.0227781	0.272545	-0.621394	1.2178	0.314679	0.579697	-0.0130188	1.37983	0.161514	0.960711	1.78378	0.132151	0.689221	0.474703	0.547156	0.42584	0.279499	0.0213279	0.524881	1.13267	1.2938	1.10236	3.77733	2.73557	1.44418	0.251033	2.12473	3.44927	1.08138	1.23221	0.686919	3.98432	1.98099	0.617671	1.71358	14.0851	2.61387	1.88066	7.3879
175	K_U_10.12.2013_F3	K	-0.0489923	0.11602	0.0357675	-0.00328653	0.584361	-0.423128	-0.123883	-0.112874	0.483503	-0.177797	0.424157	0.467633	0.394542	0.375908	0.0282065	-0.478414	0.676137	0.613779	1.32811	-0.296951	0.859732	-0.191757	-0.219711	0.30551	0.480549	-0.495793	-0.064944	0.134094	0.208032	0.52267	2.499	2.30614	0.962507	0.286972	1.99313	2.45393	0.305374	0.536037	0.291113	1.18034	0.0411241	-0.335968	0.149725	9.56007	0.028933	0.38889	1.65663
176	E2_U_17.07.2013_M4	E2	0.00406144	-0.0731964	0.25537	0.693738	0.76536	0.272634	-0.0237064	0.243119	0.381087	0.0470589	0.845387	1.35499	0.641098	0.529989	0.218467	0.669142	0.44913	0.545804	0.512004	-0.200002	-0.17358	0.301479	1.00075	-0.0787408	0.944963	0.516066	0.300743	1.2604	0.421468	1.04092	1.48397	1.41811	0.425355	0.200372	0.418711	3.59527	0.336247	-0.00648687	0.452423	1.12966	0.246143	0.01883	0.0239743	23.1289	1.00636	0.535669	1.96236
177	K_U_23.12.2013_M4	K	-0.581573	0.367498	-0.221722	-0.146459	0.195163	0.28197	0.922348	0.0514206	0.456458	0.137173	0.241465	1.11177	0.347282	1.26337	-0.03854	0.200353	-0.291557	-0.103347	3.04313	0.142494	0.5466	-0.196672	0.610577	-0.240968	0.0430319	0.263796	0.195888	0.329915	0.429433	1.03238	2.97474	2.04922	0.2749	-0.00238007	1.66303	3.7651	-0.0394938	0.48625	0.304316	0.0457797	0.358667	0.162249	0.651569	14.1561	0.667146	0.530432	1.64293
178	K_U_01.03.2013_F4	K	-0.401842	-0.273653	0.519461	-0.848372	0.458667	0.961029	1.4305	-0.107602	0.529573	-0.149808	1.06443	0.826222	0.864655	2.44647	0.377563	0.0586751	0.0237974	0.496883	3.07345	0.82193	1.64559	-0.0190037	0.993633	-0.161	0.261323	0.632516	-0.215399	0.408864	0.0467968	1.42005	2.9902	1.04973	0.175805	0.266881	1.92753	2.77696	0.0370897	1.41927	0.226437	0.309934	0.691815	0.400324	0.302018	17.284	0.901126	0.850069	2.73125
179	E1_U_30.12.2013_M2	E1	0.230397	0.371789	0.130688	0.592208	0.222738	0.078541	0.28244	-0.00488902	0.333213	0.721168	-0.134772	1.137	0.468108	3.59965	0.318344	0.453275	0.973694	0.411931	2.4311	0.360885	1.01891	0.255931	0.259603	0.342909	0.379896	0.612342	0.210266	0.822325	0.846133	1.42412	1.64234	1.69491	0.923383	0.0281809	2.36956	5.36283	0.36637	0.396655	0.125895	1.87924	1.03095	0.286313	1.04495	7.04672	1.12998	1.03517	3.46672
180	E2_U_30.12.2013_F3	E2	0.0639374	0.424377	0.00968858	-0.201427	0.680366	0.168038	0.42681	0.0487469	0.14221	0.960644	0.851995	-0.295913	0.311606	2.04784	0.306673	0.789706	0.666588	0.356275	2.80825	0.36277	1.3909	0.0401441	0.613119	0.462429	0.617175	0.536285	0.295348	0.225078	0.502182	1.11188	3.75823	2.7183	1.04966	0.250855	2.45623	3.58613	0.238098	0.667293	0.376385	2.57116	0.873901	0.614344	0.871725	12.2585	0.90323	0.597294	3.32302
181	K_U_13.11.2013_M1	K	0.629182	0.927531	-0.204574	0.062757	0.493342	0.409796	0.535193	-0.0780537	0.382003	-0.0733536	-0.564298	0.660015	-0.150928	1.05744	0.202371	0.334784	0.0987455	0.234425	2.35762	0.249415	0.89482	0.125498	0.273888	0.0785594	0.711309	-0.519326	0.0276026	0.40821	1.0418	1.29218	4.06359	2.47166	1.31014	-0.024252	1.35487	2.81951	0.412437	0.693361	0.208461	0.554503	0.803137	0.0501777	0.65638	16.1855	1.04143	0.511126	1.86277
182	E1_U_25.09.2013_F2	E1	-0.168339	-0.133903	-0.00768073	0.0396416	0.555309	-0.341965	-0.488814	0.0157963	-0.198071	-0.134237	0.301267	0.318272	0.209773	0.468635	-0.250062	0.311021	0.224647	-0.128549	1.32001	0.544451	1.09129	-0.0601833	0.730564	-0.0183213	0.655333	0.0236273	0.195491	0.0429713	0.683529	0.938756	2.89088	1.59664	1.3652	0.0911248	1.56258	2.69593	-0.0162987	0.274432	0.228367	1.1703	0.820293	0.456931	1.06024	6.56493	1.12612	0.23903	2.54851
183	E2_U_16.12.2013_F1	E2	-0.87273	0.649053	0.332564	0.86729	0.68656	0.323594	-0.0650923	0.167978	0.527498	-0.0183895	1.20931	0.690953	0.535223	1.19811	-0.181688	0.754711	0.500843	0.420758	0.754897	-0.00377147	0.808322	0.115519	1.30496	-0.294579	0.807112	1.87745	1.00287	2.30587	0.777642	1.14432	3.13931	2.71709	0.595382	0.305997	1.22475	3.03087	0.733029	1.38714	0.156384	2.00034	1.68757	0.72902	1.12566	12.6501	1.26218	0.58396	3.34504
184	E2_U_12.03.2013_M5	E2	0.0578617	0.232733	-0.0314286	-0.250498	0.0674755	0.171882	1.09525	0.454813	0.426021	0.684244	-0.357365	0.581788	0.624959	0.94254	-0.00402813	0.335855	0.930824	0.306793	1.50517	0.321226	0.196314	0.674156	-0.533778	0.00582864	0.257876	0.842371	0.320508	1.31553	0.519889	0.834406	1.27579	2.50971	0.666063	0.100389	1.74787	4.05336	0.252476	1.1244	0.67767	1.68272	1.37443	-0.0906665	1.15947	18.1492	1.73815	0.724038	3.5142
185	E2_U_22.05.2013_F1	E2	-0.234027	-0.23009	-0.359224	0.799328	-0.513981	0.0229797	0.556063	0.0268046	-0.151013	0.298988	0.685415	0.19063	0.120015	1.22671	0.466946	-0.234498	0.187856	-0.0386225	1.05776	0.0379358	0.202562	0.0196241	0.184972	-0.0232649	0.641598	-0.308371	0.0517008	0.31902	-0.0475215	0.692345	1.35927	0.421666	0.982618	0.0872374	1.39805	1.90527	0.840414	0.636812	-0.153561	1.55979	0.23007	0.447944	0.722428	10.1198	0.608064	0.425859	1.69407
186	E2_U_03.07.2013_M5	E2	0.0538924	-0.20409	-0.304499	-0.00207622	0.140436	0.174767	0.66011	0.242527	0.367234	-0.0754961	-0.503632	0.40262	0.162923	2.35102	0.165969	-0.212567	-0.120312	0.256359	2.55182	0.127559	0.511784	0.0816741	0.0604606	-0.0535927	-0.106403	0.223847	-0.0207134	0.126712	0.0619926	0.867397	1.09004	1.48968	0.778453	0.0513255	1.77313	4.53146	0.522955	0.146418	0.120523	0.677876	0.270197	0.104074	0.222369	9.41358	1.1664	0.695884	2.46123
187	E1_U_16.12.2013_F1	E1	0.548192	-0.446501	0.466305	0.130674	-0.262705	0.213138	0.898759	0.277393	0.325159	0.577954	1.00281	0.494192	0.373239	3.40728	0.425576	0.311524	0.604317	0.211977	4.21933	0.0995576	0.607524	0.530317	0.602061	0.233922	-0.308728	0.531855	0.257035	0.903598	1.48249	0.979816	1.65488	2.4353	1.19684	-0.0365091	3.1711	4.96657	0.489389	0.733778	0.466671	2.17031	1.33383	0.407699	0.861231	8.6448	1.29478	0.859511	3.92868
188	E2_U_03.07.2013_M4	E2	0.0829557	-0.0320825	-0.1116	0.113423	0.404459	-0.00627547	0.830908	-0.0343591	-0.410547	0.166826	-0.0909157	0.47947	0.640357	3.24062	0.599651	0.0954091	0.144794	0.213497	1.85092	0.100867	0.126948	0.0156667	0.422881	0.234243	-0.109849	0.122109	-0.199935	0.0120354	0.273727	0.58491	1.5663	1.20015	0.612488	0.114184	0.733238	4.493	0.601226	0.597335	-0.104252	1.20764	0.4052	0.204343	0.372223	13.3833	1.09764	0.820325	1.73957
189	E2_U_31.07.2013_M4	E2	-0.455501	0.0459247	0.219819	0.44922	0.295184	1.23958	0.742397	-0.0170559	-0.185505	-0.649778	-0.540872	0.351576	0.311716	0.843558	-0.114025	-0.259677	-0.383981	-0.0487598	1.09888	-0.0187129	-0.667122	-0.119783	0.227465	-0.232937	-0.579076	-0.426403	-0.0202461	-0.0417799	-0.453038	-0.102607	0.22783	0.539201	0.582965	0.145685	0.716196	1.49627	0.626073	0.247504	-0.104158	0.409358	0.640222	0.117284	0.514036	3.85035	0.434546	0.190579	1.67874
190	E2_U_31.07.2013_F3	E2	0.0240323	0.223816	-0.213457	0.411224	0.664742	0.558543	1.0475	0.168024	-0.248406	0.0288402	0.765328	0.951185	0.0620696	1.47565	0.336864	0.668427	0.719813	0.500524	0.894998	0.111104	0.887418	0.0969413	0.81598	0.693438	0.357775	1.08828	0.403538	0.659147	0.283559	0.717119	1.55055	3.45461	0.734463	-0.021354	1.1447	3.02053	0.678121	-0.145252	0.146802	0.903576	0.764287	0.0907141	0.589651	6.8153	0.521897	0.650128	2.70089
191	E1_U_03.07.2013_M2	E1	-0.158323	-0.181555	-0.209828	0.0944266	0.450578	0.444391	0.616687	0.144528	-0.508565	0.431619	0.563241	0.803533	0.740947	4.15112	0.435912	0.361028	0.316448	0.214872	1.69868	0.214998	0.467917	0.068033	0.176369	0.292555	0.277293	-0.00283121	0.126162	0.228699	0.55057	0.66111	2.33941	1.63219	0.494216	0.101038	0.967077	4.76342	1.80412	0.59199	0.184005	1.23363	0.851443	0.133625	0.65866	21.6946	1.03878	0.350104	2.60059
192	K_U_10.12.2013_F5	K	-0.256662	0.0826306	-0.0716254	0.416278	0.520377	0.346292	0.940726	0.440321	0.311045	0.206909	0.236891	0.679259	0.252452	1.53454	0.296494	0.743042	0.739029	0.148457	1.1705	0.218922	0.480874	-0.00277169	0.22851	0.0465077	0.594225	0.744809	0.366351	0.932989	0.196718	1.04656	3.87518	1.87915	0.828736	0.151725	0.837087	1.85997	0.0871393	0.366586	0.36103	1.83223	0.499274	0.307664	0.763936	13.4344	1.51736	0.791891	3.67027
193	E2_U_14.08.2013_M1	E2	0.111174	-0.202409	-0.262329	-0.0525823	0.430511	-0.161033	0.204707	0.37695	0.433247	-0.801957	0.132169	0.566486	0.23793	0.826321	0.0552673	-0.30796	0.791065	0.305193	3.44565	-0.466472	-0.254341	-0.00773536	-0.596229	0.0298253	0.36675	1.08738	0.592654	1.00226	0.448324	-0.670493	-0.0319061	2.23764	0.893875	0.413361	2.73821	2.19743	-0.376765	1.19621	0.355219	1.67687	0.6226	0.140018	0.11302	6.84317	0.402909	0.549706	0.853726
194	E1_U_19.11.2013_F4	E1	0.614063	0.00653362	0.398652	0.146489	-0.297443	0.63465	1.0416	-0.604297	1.67056	0.717177	1.69558	1.63763	0.178599	1.98169	0.1632	0.0423377	0.75228	0.849816	2.03382	-0.350367	-0.185161	-0.301647	2.59769	-0.365254	1.30321	0.84081	0.263237	1.74003	1.14617	0.998864	3.26146	2.52247	1.09852	-0.144756	2.93245	4.25479	0.386508	1.63823	0.138813	2.88049	1.85112	0.680603	0.811019	7.05048	1.7064	0.523871	4.96817
195	K_U_26.11.2013_F4	K	-0.419548	0.276463	-0.198403	0.0195497	0.0578729	0.0618912	0.76914	0.356505	0.641758	0.0872302	0.618453	0.652394	0.117339	1.78432	-0.0116022	0.00812049	0.141617	0.245484	0.358275	0.0253509	0.500413	-0.180495	0.827614	0.133944	0.389703	0.291673	0.158754	0.731652	0.866566	0.822061	2.64064	3.31794	0.807239	0.201457	1.6284	3.40388	0.362504	0.189862	0.123004	0.707305	1.224	0.276228	1.02147	11.4694	0.799233	0.33553	3.64258
196	E2_U_06.11.2013_F1	E2	-0.39901	-0.100745	0.181651	-0.50232	0.883513	-0.10786	-0.0272836	0.173102	0.494046	0.538451	1.13334	1.25679	0.438762	1.63334	0.288437	0.619509	0.895092	0.135954	1.029	0.152793	0.716879	-0.00448302	-0.00498199	0.108787	0.244469	0.0216518	0.264648	0.0787845	1.18286	0.709782	2.53653	2.44306	0.0296828	-0.125822	2.24682	3.95673	0.122745	0.792196	0.466152	1.36662	0.727204	0.13068	0.572311	10.3954	1.70544	1.14385	2.72695
197	E2_U_03.07.2013_F5	E2	-0.19129	-0.297	-0.00141998	-0.390518	-0.675939	-0.0254689	0.765047	0.254698	0.0953131	-0.301606	0.780696	0.718101	0.290928	0.936865	0.0753446	0.0662236	-0.0750113	0.22593	2.92506	0.336913	0.203416	0.208139	0.71425	0.246175	0.333951	0.327448	0.134179	0.509735	0.031079	0.485282	1.55498	1.54914	0.6207	0.0445382	1.1475	3.60464	0.865181	0.387129	0.00900884	0.849355	0.596583	0.375025	0.800141	13.9445	0.688157	0.476081	2.46625
198	K_U_18.03.2013_F4	K	0.236417	-0.0370283	0.0552496	0.505281	0.761478	0.620856	0.577845	-0.250705	0.716443	0.183365	0.744674	1.2647	0.473457	1.93908	0.143075	0.495096	0.475438	0.272169	1.10139	0.19157	0.178361	0.516251	1.3092	0.609902	0.763175	0.738599	0.471655	1.0362	0.690736	1.87206	2.27013	2.45038	1.35452	0.1272	1.20675	3.03728	0.711143	0.876838	0.508718	1.69787	0.830597	0.323355	0.791928	14.8009	1.46446	0.859061	4.1765
199	E1_U_26.03.2013_F3	E1	-0.0884854	-0.119861	-0.0168154	0.211531	0.273809	0.287057	0.173488	0.16752	-0.122589	-0.107255	0.397491	0.191721	0.160318	2.29816	0.249224	0.399497	-0.0830994	0.178181	1.30626	0.0376781	0.262603	-0.0109134	0.271316	0.0870407	0.0814979	0.283356	0.473809	0.35561	0.340266	0.436402	2.0618	2.30092	0.508306	0.121589	1.4452	5.28481	0.470929	0.713946	0.242577	1.31051	0.939325	-0.0116525	0.415049	16.5401	0.925791	0.371475	1.78636
200	E1_U_11.09.2013_M3	E1	-0.511426	-0.154176	-0.0548675	0.399201	0.142489	0.153533	0.292593	0.114927	0.0911638	0.374278	-0.0149072	0.79876	0.379685	2.5145	-0.00902331	0.417146	0.344504	0.244198	1.83705	0.0471495	0.540644	0.296168	0.48604	-0.0342229	0.2534	0.13185	0.586189	0.940454	0.573545	1.2958	1.67249	1.67617	1.07828	0.0557837	1.46401	5.26241	0.184715	1.08724	0.275255	1.57318	1.58923	0.293732	0.220325	12.3411	0.742555	0.736979	2.89629
201	E2_U_13.01.2014_F2	E2	-0.441389	0.507099	0.155815	0.336886	-0.135832	0.244193	0.318422	-0.0259662	0.144522	-0.340935	0.647149	1.01294	0.443598	0.765523	0.244649	0.33669	0.200981	0.163111	0.762184	0.658535	0.512834	0.378791	1.24302	0.372656	0.248661	0.912781	0.379214	0.486328	0.764629	0.929479	3.98439	2.59756	0.493524	0.0716844	0.738125	2.0737	0.426331	0.952531	0.308607	1.87034	1.37522	0.232705	1.39138	13.1072	1.4827	0.818357	4.73331
202	E1_U_11.09.2013_M5	E1	-0.0475775	-0.490243	0.0249152	-0.0299208	-0.314224	0.330511	0.428414	0.164539	0.376619	0.0273082	0.375947	0.542555	0.415387	1.95528	0.218225	0.0887956	0.524296	0.433234	1.76282	0.0896524	0.414799	0.259768	0.539517	0.189696	0.136349	0.271742	0.196973	0.283284	0.193794	0.86069	0.782363	1.32131	0.565404	0.0886595	1.35339	3.10287	0.273089	0.489581	0.378715	0.807467	0.380153	0.331828	0.807454	11.3943	0.928443	0.273793	2.4208
203	E1_U_05.06.2013_M2	E1	-0.250429	-0.15049	-0.138531	0.159983	-0.170581	0.635932	0.649887	-0.0160694	-0.108463	0.0127368	0.000847701	0.554856	0.887301	4.97812	0.462405	0.347256	0.661121	0.174729	0.878738	0.257934	-0.275312	0.208956	0.240295	0.0704964	0.0559797	0.703401	-0.0539927	0.159451	0.339581	0.954421	1.21429	1.24902	0.484602	0.0467284	1.33983	5.02511	0.508047	0.130472	0.210718	0.855214	0.293188	0.203299	0.228778	8.93922	0.94153	0.515997	2.31419
204	E1_U_25.09.2013_M3	E1	0.060887	-0.0467074	-0.163548	0.267506	-0.223352	0.666461	0.690011	-0.0359671	1.49503	0.468773	0.838915	0.870987	1.06888	4.25585	0.322328	0.401847	0.148285	0.349955	2.15226	0.342025	0.546442	0.13631	0.660083	0.384807	-0.104963	0.785177	0.547621	1.14842	0.614753	1.22104	4.61929	2.58842	0.773568	0.0684324	1.43591	9.49108	0.500225	0.921413	0.373951	1.96238	0.986764	0.221933	0.931911	17.0511	1.54486	0.651075	3.25938
205	E1_U_28.08.2013_F4	E1	0.115652	-0.205544	-0.0891438	-0.0465685	0.241307	-0.0258647	0.729575	0.231682	0.357318	0.141832	0.921128	0.57377	0.583518	1.33241	0.254982	0.297169	0.35612	0.375197	1.69217	0.0550174	0.525586	0.07748	0.43634	0.132114	0.347557	0.521209	0.230435	0.594661	0.321396	0.741544	1.44805	1.52136	0.961879	0.0816575	1.53611	3.23806	0.639003	0.595554	0.257562	0.838805	0.673835	0.204033	0.871008	9.80412	1.14122	0.702971	3.15416
206	K_U_07.08.2013_F5	K	0.164403	-0.253612	0.120366	0.18655	0.351872	-0.112644	0.468734	0.150257	0.507939	0.0101215	1.0784	0.732165	0.186182	1.36865	0.163505	0.147206	0.177841	0.0315261	2.35714	0.164163	0.575358	0.211282	0.777768	0.650176	0.795843	0.845432	0.477041	0.991659	0.535819	0.74988	1.69312	1.5939	1.03161	-0.00302296	1.48287	2.89955	0.445819	1.07182	0.182774	1.2853	0.888588	0.277568	0.894465	10.9142	1.0607	0.398495	3.19849
207	E1_U_12.03.2013_M4	E1	-0.127631	-0.134016	-0.108371	0.558018	0.222952	0.732528	1.26131	0.177858	-0.0156127	0.0722267	0.212988	0.466058	0.337236	2.87793	0.281998	0.397006	0.0172987	0.368468	0.754678	0.165107	0.253505	0.0330968	0.590679	0.0274427	0.124638	-0.058431	0.234155	0.951155	0.448993	1.03741	2.93534	2.37401	0.852906	0.12944	1.15771	3.68669	0.510003	0.872995	0.157329	0.959196	0.750391	0.241783	0.581333	19.6505	0.800674	0.473604	2.17999
208	E2_U_05.06.2013_F3	E2	0.140844	-0.0856249	-0.0351214	-0.000649168	0.0676975	0.134903	0.573902	0.239363	0.439006	-0.0425931	0.1464	0.26774	0.498044	1.55219	0.149837	0.531636	0.496341	0.4635	2.85359	0.116461	0.622865	0.0414879	0.521362	0.326846	0.200924	0.082033	0.144745	0.474756	0.592024	0.369412	1.64324	1.67901	0.80574	0.154768	1.20112	4.61162	1.28001	0.479562	0.221947	1.04263	0.542556	0.278215	0.735241	16.3012	0.909133	0.454279	2.3074
209	K_U_29.05.2013_F2	K	0.54209	0.67157	0.552006	0.0526802	-0.682614	-0.0185806	0.272625	0.132471	-0.538402	-0.334247	-0.376756	-0.0828204	0.150292	1.18409	0.170001	0.0998963	-0.440303	0.415373	5.59232	-0.090642	-0.604218	-0.00116116	0.420212	0.489339	0.00364979	1.78891	0.0705902	1.1509	-0.0189912	-0.0472056	0.437921	0.850652	0.622677	-0.160382	3.07146	3.71982	-0.256013	1.16024	0.30786	0.607165	1.03134	0.359812	0.95157	5.54908	0.392662	0.611474	2.58313
210	E1_U_10.04.2013_M1	E1	0.026343	0.168913	0.0160997	0.268077	0.628888	0.385233	0.752062	0.193953	0.107003	0.273817	0.0918835	0.680734	1.06648	5.65766	0.504064	0.798483	0.306607	0.395883	2.30223	-0.00526156	0.329869	0.105466	0.240111	-0.164025	-0.108587	0.362381	0.140715	0.522532	0.292614	0.888003	1.81483	2.17143	0.409126	0.121314	1.53701	8.25358	0.985314	0.66546	0.0124175	1.00295	0.630869	0.200857	0.663619	15.1596	0.822233	0.404341	2.64437
211	E1_U_07.05.2013_F1	E1	-0.498508	-0.520546	-0.231036	-0.464734	0.561118	2.56103	1.24595	-0.0500792	-0.286226	-0.157506	0.298237	0.166441	0.173711	2.25808	0.128489	-0.17985	-0.124448	0.148445	1.40983	0.248152	-0.733872	-0.273094	-0.872425	-0.419397	-0.581458	-0.614547	-0.248365	-0.373084	-0.361419	-0.150823	-0.529054	0.823322	-0.150874	-0.000816503	0.0548506	2.01595	1.44903	-0.177286	-0.1616	-0.914168	-0.123823	-0.192965	-0.282657	1.74217	0.0314363	0.0334451	0.563722
212	E2_U_24.04.2013_M3	E2	0.106014	-0.216911	-0.0514942	0.918427	0.566737	0.69965	1.09399	0.167021	-0.128544	-0.0780158	-0.181877	0.406534	0.713181	3.76623	0.286727	-0.0922377	-0.0611479	0.0269172	2.00626	0.259196	-0.0323156	0.0144521	-0.309278	-0.0591564	-0.139128	-0.313009	-0.0720177	0.0315274	0.111391	0.113619	1.40813	1.46527	0.432966	-0.0575052	0.369777	2.11594	2.56818	-0.184262	0.00131564	0.481676	0.308873	0.00741475	0.0988994	10.9326	0.768583	0.396601	1.29542
213	E2_U_07.05.2013_M5	E2	-0.0951058	-0.112032	0.304083	0.206169	-1.0638	0.347793	-0.0898088	-0.10155	-0.304963	-0.267488	-0.507796	0.957582	0.596213	3.06329	0.269002	0.470632	0.49404	0.497815	2.11564	0.0791697	0.350157	-0.017426	0.488795	0.265466	-0.278728	-0.179784	0.145654	0.280822	0.0431583	0.751232	1.55012	1.68193	0.781955	0.307989	0.947374	2.93025	0.507775	0.421078	0.20654	0.870373	0.136789	0.311024	0.822966	11.6143	0.361191	0.338052	2.20979
214	K_U_07.08.2013_M2	K	0.483351	0.19662	0.0985386	0.221758	-0.0596453	0.323923	0.675948	0.13396	0.778936	0.0953791	0.0217748	0.149938	0.295211	1.16401	0.0159119	-0.343127	-0.171332	0.211888	2.35096	0.24758	0.628658	-0.0981154	0.668069	0.693375	0.0591148	0.0926312	0.0509482	0.247967	0.0239335	0.822298	0.348302	1.30121	0.62571	0.117736	2.00859	2.78113	-0.12832	0.428468	0.0354194	1.26467	0.556506	0.124332	0.48693	9.15067	0.797	0.480658	1.44721
215	E1_U_16.12.2013_M4	E1	0.0292706	-0.295614	-0.406478	-0.891598	0.34638	0.624929	0.815736	0.272664	0.961279	0.753991	0.205649	0.708919	1.00385	4.784	0.631471	0.448997	0.791613	0.381206	2.57183	-0.274519	-0.151659	0.515166	-0.459635	0.0334991	1.33897	-0.491647	0.790992	1.05271	0.720796	0.38309	3.94689	1.63616	0.626827	0.35242	1.36041	7.14248	0.113191	1.50644	0.0893648	1.28026	0.678147	0.174933	0.0530378	15.0551	1.89992	0.852156	2.94907
216	E1_U_25.03.2013_F5	E1	-0.531779	-0.202316	0.224438	0.294842	0.202714	0.220616	-0.239774	0.124065	0.390522	0.364655	0.271188	0.8509	0.336779	2.97809	0.00690203	0.571141	0.900477	0.105704	1.44018	-0.0701843	0.497899	-0.0249772	0.203669	0.40031	0.45499	-0.280619	-0.173594	0.487668	-0.0558613	0.753794	1.07341	1.35777	0.506317	-0.0627561	1.2226	6.23726	-0.0029151	0.0290158	-0.00871724	0.990381	0.858225	0.0705434	0.136717	6.01667	0.645242	0.613568	1.77978
217	E2_U_28.08.2013_M1	E2	-0.235016	0.0918562	0.224514	0.364055	-0.331946	0.0536577	-0.276144	-0.0136294	0.331151	-0.20628	0.181261	0.288874	-0.28594	0.380357	0.128677	0.499514	0.305001	0.182338	0.987581	0.0872506	0.866492	-0.0946293	0.720471	0.130052	-0.241866	-0.155614	0.101311	0.499843	0.379085	0.8223	0.247871	1.1136	0.605293	0.107618	1.42137	2.3543	0.323415	0.234464	0.263563	-0.00076728	0.148021	-0.209588	0.0406652	9.45198	0.56799	0.551297	1.70267
218	K_U_30.10.2013_F5	K	0.186952	-0.688816	-0.359534	0.324619	-0.65959	-0.915334	-0.302271	0.264621	-0.507344	0.563607	0.199736	-0.167955	0.111956	0.408575	0.134255	0.0183624	-0.525619	0.355177	1.30305	0.107092	0.404377	-0.27821	0.226382	-0.145816	0.545029	1.22301	0.16298	0.121268	0.688092	0.622537	1.31959	1.07286	-0.270881	0.078396	1.22166	2.00777	-0.308729	-0.402965	-0.0326436	0.597828	0.621103	0.411342	0.446218	7.37341	0.79502	0.209248	3.583
219	E2_U_12.03.2013_M2	E2	0.362884	0.225859	-0.0136102	0.511683	0.383076	0.249273	0.208075	0.0320835	0.337508	0.0631121	0.373833	0.38293	0.713014	2.21985	0.251735	0.48351	0.0873254	0.335532	0.488922	0.116455	0.386781	-0.0241895	0.0338275	0.0834985	0.463589	0.112038	0.121162	0.59715	0.398069	0.640723	2.85009	2.5803	0.78665	0.144881	1.18274	1.25837	1.27465	0.457712	0.185649	0.603753	0.664796	0.169693	0.504593	23.591	0.89796	0.537515	2.18494
220	K_U_29.05.2013_F3	K	0.400091	-0.0567182	0.0663092	-0.102741	-0.0374486	0.035294	0.265557	-0.00768575	0.476843	0.267701	0.521818	0.146602	0.460869	1.36394	0.102587	0.331259	0.518755	0.36191	1.60173	-0.0601722	0.392387	-0.142307	-0.109231	0.489021	0.589961	0.777792	0.237431	0.55723	0.123849	1.00183	1.5128	1.27552	1.04397	0.0128228	1.44678	2.28786	0.524275	0.572791	0.0720974	1.35549	0.945324	0.142776	0.439396	8.02055	1.12285	0.846658	3.21828
221	K_U_28.10.2013_M2	K	-0.737337	0.59044	-0.394823	-0.658499	-0.631869	1.43972	0.318335	-0.171181	1.94076	1.05123	1.23834	1.33057	-0.612178	3.50013	0.327011	-0.520026	1.77195	0.069392	1.53508	-0.897802	-0.594889	-0.294422	4.06669	0.349796	-0.155687	-0.20028	0.593906	0.923055	1.03252	0.374772	3.44969	3.67891	2.04078	0.0190588	0.566644	3.25754	-0.266006	1.09326	0.746585	2.64387	-0.00236265	-0.0763821	-0.168688	15.339	1.51342	0.717807	4.98598
222	K_U_07.08.2013_M5	K	0.36132	-0.0596404	0.0213423	0.105923	-0.276827	-0.220735	0.52325	0.0993768	0.350674	0.0228199	0.216591	0.8267	0.241729	1.91023	0.395453	0.275375	0.0691995	0.530298	2.50256	0.425561	0.832476	0.0566885	0.136333	-0.0836147	0.00254531	0.114327	0.045578	0.777655	0.35011	0.903889	1.90021	1.20251	0.782724	0.176433	1.40535	3.33983	0.777143	0.555644	0.135796	1.02538	0.503223	0.113423	0.615377	13.1506	0.726601	0.19288	2.70068
223	K_U_04.09.2013_M1	K	-0.123586	-0.115987	0.0197881	0.372491	0.177441	0.354802	0.568076	0.148646	0.081428	0.0923018	-0.136468	0.363682	0.314473	2.17334	0.273774	0.0453169	0.211929	0.237662	1.94015	-0.202262	0.655457	-0.103159	-0.0709596	0.0161904	0.0359224	0.157047	-0.0496884	0.171055	0.103574	0.477439	1.02777	1.77016	0.605985	0.0240751	1.41748	2.95624	0.227167	0.533506	0.299777	0.671235	0.326164	0.0469799	0.39335	9.47827	0.633491	0.51988	1.51512
224	E2_U_28.08.2013_M3	E2	0.2402	-0.0355434	0.0503512	0.606796	0.0246654	0.439078	0.33485	0.0997245	0.143929	0.219994	0.068885	0.759012	0.324552	2.06703	-0.0154259	0.220493	0.324205	0.0867873	2.19192	0.107634	0.347879	-0.0971295	0.308193	-0.101402	-0.0185674	-0.300371	0.213456	0.518651	0.337204	0.631786	1.60401	1.39785	0.52956	0.134716	1.6561	3.21225	0.555198	0.187508	-0.0348115	0.988065	0.711098	0.243944	0.506472	11.1058	1.16212	0.255678	3.41378
225	E2_U_10.04.2013_M1	E2	0.0526138	-0.0233373	0.158357	0.240682	0.681941	0.220988	0.979142	0.258063	0.424272	0.0259375	0.57721	-0.397544	0.608243	2.04137	0.212643	0.480856	0.215996	0.52645	2.87245	0.085879	-0.103268	0.0336167	0.36189	0.284856	0.392997	0.0793004	0.0714274	0.747884	0.437082	0.849369	2.79642	2.41405	0.649619	0.086668	0.947051	4.42623	0.288424	0.213892	0.119959	1.09684	0.490797	0.290505	0.179226	20.4723	0.964319	0.8583	2.561
226	E2_U_12.03.2013_F5	E2	0.0854758	0.16369	0.0706766	0.25013	0.246987	0.10265	-0.00193043	0.242044	0.0329367	-0.0887558	0.633388	0.906954	0.377449	1.59532	0.369377	0.554479	0.224239	0.124088	1.20687	0.246811	0.125007	0.199633	0.87961	0.373042	0.49986	0.825353	0.418066	1.4197	0.343531	0.759147	2.69667	2.44518	0.900231	0.202249	1.75131	2.26738	0.739993	1.24806	0.302457	1.95149	1.21604	0.152215	0.704585	12.3559	1.99052	0.723204	3.58502
227	E1_U_11.09.2013_F3	E1	-0.399394	-0.546747	-0.163254	-0.0438144	-0.0910458	0.535503	0.147366	0.05341	0.335026	0.224606	0.0696912	0.423012	0.157886	1.71434	0.0402049	0.505194	0.330403	0.395526	2.67926	-0.199142	0.568887	0.194151	0.0386086	0.105571	-0.108975	0.332656	0.0195796	0.0200804	-0.0363815	0.719577	0.557929	1.63369	0.309425	0.085363	1.26624	3.83668	-0.0361315	0.585359	0.170234	0.809233	0.849915	0.181465	0.522666	8.12793	0.942746	0.583274	2.35725
228	E1_U_24.04.2013_M2	E1	-0.301251	-0.0217556	0.0583007	0.0238781	-0.14368	0.246666	0.507298	0.0542589	0.105157	0.00341822	0.25636	0.476087	0.556087	3.83776	0.434938	0.465998	0.285004	0.241538	2.10948	0.338742	0.261455	-0.013245	0.246011	-0.131326	0.151599	-0.169053	-0.0363688	0.0416089	0.388249	0.48735	1.61142	2.49051	0.391112	0.120267	0.836596	3.14928	3.22305	0.499532	0.116761	0.541138	0.293455	-0.0779715	0.64066	17.0891	1.37935	0.624504	2.63006
229	E1_U_16.12.2013_M5	E1	-0.354626	-0.357577	-0.271456	-0.0509959	0.324237	0.572396	-0.0307369	-0.0529268	0.81769	-0.925874	-0.636493	0.508946	0.74417	4.19878	0.161665	0.484917	0.171063	0.677158	2.95439	-0.221056	1.10289	0.157678	-0.208888	0.771693	0.0656621	0.545435	0.155078	-0.412436	1.08233	0.757365	1.70994	1.74657	0.315508	0.151944	2.29348	8.06786	0.281228	0.944744	-0.00605347	2.22481	2.15641	0.248922	1.3287	13.4161	1.89633	0.696751	3.25872
230	E2_U_22.05.2013_M1	E2	0.580022	0.0301581	-0.105642	0.394334	-0.111394	0.471154	0.68475	0.297435	0.027118	0.229806	-0.0375686	0.27355	0.304083	1.41455	0.0189302	-0.0821462	0.529368	-0.0361803	1.94234	-0.03956	-0.356034	-0.0267987	-0.260901	-0.319145	-0.204969	0.189026	0.403265	0.371051	0.240143	0.598578	1.23921	0.950706	0.898462	0.0178908	0.593277	2.2594	-0.0160277	0.558578	0.245599	1.18994	0.466352	0.359169	0.511796	13.0971	0.76411	0.131595	2.83588
231	E1_U_09.10.2013_M3	E1	-0.107684	0.510009	-0.237705	-0.313717	-0.16873	-0.0640371	0.0354674	0.435568	0.760599	0.421456	0.294217	0.290902	0.397033	2.85858	0.324443	0.0283547	1.28735	0.49746	2.4078	-0.0206675	0.304037	1.13585	1.1803	-0.280138	-0.118976	0.769728	0.663254	-0.175141	1.11782	0.944803	2.93201	3.10065	1.30323	-0.00754206	2.93556	5.29295	0.924955	1.40458	0.153294	1.57861	1.97823	0.320903	0.981434	13.0298	2.96252	1.08035	5.52775
232	E2_U_28.08.2013_F2	E2	-0.021803	-0.0105402	0.00259321	-0.0463302	-0.176359	-0.0199064	0.222581	0.126585	0.211316	-0.0566782	0.640985	0.391084	0.153511	1.06168	0.0422481	0.122302	-0.0356102	0.128359	1.20734	0.270586	0.246913	0.0578033	0.23109	0.0544655	0.0984338	0.477229	0.00742907	0.174418	0.407352	0.456654	1.64624	1.35479	0.563405	0.0690476	0.898028	1.97889	0.530452	0.345964	0.0444188	1.32392	0.413828	0.248856	0.49409	16.4517	0.99108	0.384868	2.13622
233	E1_U_13.01.2014_F5	E1	0.15815	-0.0528906	0.127011	-0.0355666	0.413955	0.337395	0.47048	0.0802142	0.149965	0.0973494	0.457777	0.683943	0.525657	1.68894	0.166903	0.434255	0.357827	0.238735	3.08139	0.209371	0.526631	0.260687	0.545975	0.265357	0.349486	0.516703	0.230856	0.888823	0.828981	0.848286	2.93505	2.28025	0.997441	0.160146	2.16009	4.41308	0.519255	1.05324	0.295744	2.00918	1.57075	0.538886	0.989264	9.33193	1.04438	0.89435	4.17378
234	K_U_19.01.2014_M5	K	-0.136997	0.179598	0.134287	0.158335	0.0747934	0.647252	0.719877	0.0259804	-0.231207	0.400998	0.463137	0.738348	0.467987	1.79569	0.276882	0.0854815	0.360477	0.222713	1.59581	0.150082	0.221599	0.0935139	0.317423	0.300378	0.651919	0.481515	0.152004	0.405062	0.503756	1.18128	2.2324	2.92658	0.948688	0.264884	1.95521	3.31679	0.385753	1.311	0.168314	2.20507	1.08428	0.316034	1.17689	7.80169	1.91541	1.00709	4.97317
235	K_U_15.05.2013_F4	K	-0.0153914	0.490885	0.169401	-0.0568711	-0.236794	0.583544	0.806756	0.295994	0.41543	0.135391	0.299897	0.519144	0.434755	0.580974	0.115949	0.385382	0.069239	-0.00624568	1.38634	-0.145227	-0.30515	0.241633	0.112871	-0.236785	0.185416	0.325297	0.121701	0.117783	0.496514	0.297261	1.12402	1.575	0.68759	0.0616754	1.19748	2.86658	0.905071	0.662959	0.141254	0.9122	0.608099	0.0919411	0.584261	12.831	0.739467	0.500304	1.88253
236	E1_U_17.07.2013_M2	E1	-0.189244	0.550149	-0.221456	0.222375	0.247645	0.131635	0.399232	-0.0228817	0.248553	-0.202181	-0.0698478	0.144493	0.218999	1.619	0.252168	0.58534	0.629245	0.330964	1.72718	-0.127616	0.492874	0.155884	0.216587	-0.0565519	0.173772	0.0170935	0.292719	0.336669	0.534345	0.350276	0.917829	1.35484	0.160972	0.0486634	1.09696	5.78677	0.741014	0.199992	-0.145535	1.00556	0.767084	0.173838	0.726777	18.193	0.686247	0.124011	2.28622
237	E2_U_28.08.2013_F5	E2	0.349008	-0.032254	0.188554	0.220302	0.00834957	0.0968172	0.403072	0.122135	0.0320341	0.13901	0.257593	0.411061	0.314756	2.07256	0.0417807	0.221522	-0.131495	0.282924	2.14851	0.124675	0.641816	0.131943	0.490095	0.333372	0.00705773	0.202325	0.113645	0.769342	0.286345	0.513969	1.75036	1.94495	0.844116	0.132245	0.622709	2.97966	0.811252	0.293018	0.198455	0.878054	0.757978	0.216336	0.842966	16.7347	0.755858	0.193163	2.54227
238	K_U_26.11.2013_F3	K	0.0981242	0.294351	-0.0540447	-0.368042	1.73826	-0.0444007	0.104739	-0.46985	-0.0295838	-0.014955	-0.950923	0.524025	0.418852	1.79499	0.000623461	0.90515	0.58593	-0.0808958	1.8452	0.140417	0.0651619	0.429716	0.0661885	0.595608	0.902996	0.701684	0.135347	0.0846395	-0.276474	0.58448	2.48973	3.25503	-0.168397	0.398605	2.32158	1.70833	0.565541	1.16491	0.188065	1.80728	-0.173396	0.0837597	1.95675	10.9914	0.857393	1.23143	4.25303
239	K_U_13.11.2013_F5	K	-0.210774	-0.206313	-0.064973	0.0704782	-0.0547071	0.25379	0.349071	0.287177	0.324228	0.116686	0.0543011	1.29288	0.0147987	1.27736	0.41795	0.563919	0.846542	0.0488105	0.916229	-0.0439241	0.931012	0.246285	0.30794	0.342285	0.513922	0.487706	0.317507	0.516201	0.390325	0.424218	3.08771	2.76277	0.411449	-0.065381	1.60206	3.69035	0.425515	0.962219	0.213619	0.964985	0.728018	0.175285	1.06847	10.7766	1.25662	0.953398	2.64176
240	K_U_02.04.2013_M5	K	0.223242	0.225839	-0.139576	0.709747	-0.291384	1.09959	0.992809	0.212658	0.0510116	-0.171374	-0.208018	0.685489	0.666309	3.17598	0.122682	0.516029	0.359404	0.448876	1.64735	-0.204038	-0.463866	0.0316122	-0.212208	0.0660309	-0.273585	0.187444	0.268167	-0.100105	0.0493381	0.415269	1.39562	2.42013	0.472555	0.0672816	0.310696	3.42051	0.380125	0.193136	0.0965313	0.626027	0.528342	0.271456	0.240673	11.3696	0.448205	-0.105924	1.69363
241	E2_U_13.01.2014_F5	E2	-0.188095	0.351303	-0.0664603	0.0991967	0.216988	0.39458	0.604017	0.0297177	0.351154	0.347396	1.03204	0.721379	0.342229	1.12423	0.336896	0.899103	0.805688	0.318082	0.978709	0.303356	0.464061	0.52474	1.02117	0.260411	0.981455	1.01655	0.455169	0.487375	0.813126	1.08019	2.74117	2.45273	0.997536	0.152605	1.01242	2.55977	0.666914	0.935962	0.207559	2.11835	1.3091	0.315887	1.26341	5.66613	1.93608	1.05365	4.89517
242	E2_U_07.05.2013_F5	E2	0.0994801	-0.152442	-0.0434663	0.136151	-0.272124	-0.00595292	-0.0283184	-0.0323479	0.13931	0.00882143	0.236102	0.329946	0.407722	0.652635	0.331009	0.138663	0.235763	-0.00740012	0.705068	0.359259	0.331441	0.127011	0.716015	0.339988	0.345982	0.599819	0.0301237	0.644332	0.492906	0.645776	1.90336	2.77913	0.464132	0.248684	0.886655	2.377	1.4444	0.719095	0.206635	0.705452	0.575827	0.181257	0.716224	30.7564	1.78239	0.855232	2.65716
243	K_U_26.06.2013_F2	K	0.108317	0.032408	0.118919	-0.172633	0.376609	0.327222	0.651775	0.196423	0.443223	-0.0501713	0.621947	0.780247	-0.00308182	1.10196	0.313798	0.147159	0.268255	0.0745031	2.37166	0.111869	0.624297	0.0345343	0.537796	0.619886	0.27735	0.0964795	-0.0631743	0.657705	0.047633	0.44331	2.49701	1.88283	1.07527	0.221744	1.84715	2.88929	0.489718	0.810468	0.383668	1.50445	0.781827	0.381482	0.985053	24.6848	1.5721	0.501981	2.61212
244	E1_U_07.05.2013_F4	E1	-0.157912	-0.241889	-0.219429	-0.343268	0.116548	1.84038	1.27866	0.117912	-0.410199	-0.520053	0.732588	0.417618	0.336135	2.30965	0.555192	-0.0106188	0.0709685	0.389711	1.34014	-0.10682	-0.787091	-0.00867959	0.0969813	-0.303731	-0.438416	-0.180361	-0.286352	-0.11693	-0.0525497	-0.0397453	0.80856	1.11276	0.132633	0.0405433	0.64545	2.26495	1.53006	0.129934	0.216897	-0.0934222	0.0862722	0.0269159	-0.131545	2.93382	-0.0433574	0.12331	1.09649
245	K_U_17.04.2013_M2	K	0.226305	0.102991	0.0195323	0.312219	-0.0669781	-0.0469011	0.728603	0.178374	0.417858	0.154839	-0.0851481	0.457283	0.46816	2.00169	0.241711	0.369783	0.773324	0.368517	1.5346	-0.0251975	0.411613	-0.0891291	0.460719	0.122162	0.361659	0.000829016	0.042034	0.545181	0.118622	0.405384	2.42439	2.74193	0.319801	0.165974	1.00719	2.6154	1.83248	0.730455	0.0708667	0.521085	0.25451	0.0536971	0.626522	21.6977	1.01073	0.558875	1.81328
246	K_U_12.06.2013_F1	K	-0.0133545	0.3541	0.0127793	0.0110182	-0.022353	-0.0433014	-0.101855	0.0410273	0.363967	0.0667893	0.265369	0.0674828	0.122018	0.807726	-0.0282501	0.0807808	0.4571	0.407384	0.780992	0.284627	0.774687	0.19661	0.647739	0.058999	0.312427	0.712315	0.273455	1.08109	0.443055	1.02429	2.09183	1.47167	0.973898	0.175808	0.872148	1.77577	0.323371	0.406298	0.089014	1.21885	0.608172	0.373205	0.707779	19.7977	1.32555	0.589135	2.42122
247	K_U_01.05.2013_M1	K	0.446892	0.244761	-0.0636837	0.849684	0.0819713	0.194798	0.85851	0.224695	0.40775	0.440456	-0.251054	0.692735	0.219388	2.5278	0.00205895	-0.0295639	0.507222	0.377212	2.72501	0.0493873	0.0194468	-0.0551723	0.406761	0.0461329	0.213424	0.357653	0.334984	0.740585	0.567	0.753989	1.67303	2.28623	1.41919	0.197171	1.99728	4.7864	0.815394	0.586346	0.219206	1.71512	0.957967	0.29477	0.399771	12.682	1.20321	1.09561	2.25264
249	K_U_17.04.2013_M4	K	0.266653	0.0239102	0.0562629	0.620867	0.0581365	0.64693	1.14299	0.174824	-0.0827056	0.11835	0.31006	0.718825	0.503752	1.81414	0.351351	0.316394	0.00691672	0.53636	2.74501	0.182886	0.398539	0.0552492	0.342436	0.248807	-0.202206	-0.25503	0.00962127	0.582042	0.143437	0.295014	3.3224	2.8868	0.625941	0.00859306	0.68965	3.57398	1.05671	0.183719	0.314587	0.729752	0.517389	0.210676	0.893211	26.3985	0.578373	0.327158	1.53174
250	K_U_21.08.2013_M1	K	0.943137	-0.0647257	0.125483	-0.304128	0.948123	-0.298375	0.587121	0.198479	0.339739	-0.0263632	0.156773	0.504611	-0.0619575	1.15789	-0.0806066	-0.0790678	-0.165157	0.694218	3.04652	0.495131	0.258664	-0.270766	-0.0213467	0.342211	0.455868	0.68697	0.211314	0.021102	0.093496	0.0799257	1.69471	1.37706	0.604281	0.00341509	1.97449	3.11948	0.417738	0.545679	0.0853739	2.02243	0.475162	0.159463	0.319696	11.9691	1.04229	0.83119	2.00381
251	E2_U_06.11.2013_F5	E2	0.394528	0.018483	0.320387	0.385089	-0.707162	0.204458	-0.373169	0.101316	0.183696	0.168513	-0.26836	0.721259	0.425272	2.00608	0.147161	0.41575	0.508453	0.0792023	2.51486	0.337339	0.725446	0.0901072	0.828597	0.404058	0.276615	0.209456	0.496802	0.772475	0.175775	2.00621	2.97033	2.96519	0.729941	-0.244927	1.14499	2.12644	0.386024	0.626375	-0.122333	0.883739	0.138481	0.156366	0.0445481	12.655	0.478489	0.390352	1.79658
252	K_U_13.11.2013_M3	K	0.538642	-0.0945846	0.353453	0.700137	0.229618	0.86161	0.72878	0.657176	0.679573	0.269607	0.579473	0.182021	0.77383	1.82712	0.545761	0.302587	0.472662	0.636127	2.72257	0.47227	1.06454	0.246046	0.767971	0.52492	0.841159	0.0309091	0.351657	1.11394	0.525727	0.785351	1.88225	3.60004	1.35719	0.280963	1.72916	4.10885	0.572725	1.76491	0.480799	1.00218	1.37026	0.29082	0.498966	6.58442	1.55566	0.952506	3.84702
253	E2_U_25.03.2013_M2	E2	-0.218622	0.0394828	-0.0385575	0.368086	0.335056	-0.129016	0.186209	0.0803643	0.467292	0.227408	0.0193951	0.395547	0.415957	2.85733	0.267905	0.361986	0.810387	0.406532	2.7435	-0.0717287	0.518702	-0.0257377	0.283356	0.158064	0.657931	0.736356	0.188236	0.372663	0.738115	0.948803	2.84084	2.26523	0.808543	0.131052	0.994761	5.24159	2.02566	0.946064	0.287617	1.04505	0.774699	0.181724	0.283505	25.8486	1.40595	0.83495	3.43193
254	E2_U_19.06.2013_F1	E2	0.340005	0.0935548	0.0461969	0.232269	0.313818	0.416278	0.841875	0.317566	0.331307	-0.0348541	-0.0089163	0.435293	0.0615157	1.56073	0.0889524	0.306945	0.464567	0.164423	1.55874	0.735248	0.146263	0.107133	0.0757074	0.108968	-0.0184085	-0.00406069	0.0472767	0.776036	0.21485	0.346163	1.30096	1.75376	0.725418	0.272369	1.05797	2.66511	1.44168	0.688105	0.179795	0.835711	0.319507	0.172359	0.380092	18.3331	1.42351	0.264281	1.70967
255	E2_U_07.05.2013_F1	E2	0.643829	0.145279	0.194574	0.929113	0.380705	0.0630796	0.735034	0.652899	1.28026	0.2311	0.0121339	0.911193	0.37523	1.62249	-0.156786	0.391567	0.884908	0.486173	1.92919	-0.0520981	0.302582	0.101463	1.33382	0.596455	0.799436	-0.0236873	0.321702	0.874469	0.484159	1.37035	2.32256	2.46177	0.678865	-0.0174429	1.20146	1.89789	0.0268257	0.468509	-0.0533429	1.29119	0.94757	0.47088	1.06347	15.9054	1.58352	0.859907	2.95335
256	E1_U_07.05.2013_F3	E1	-0.454796	-0.323522	-0.155694	-0.219559	0.359516	1.71146	0.851941	0.194051	0.0013411	0.0613008	0.260658	0.320222	0.686985	3.64788	0.485863	-0.141494	-0.118221	0.396515	2.51271	-0.0728656	-0.306407	0.0922727	-0.381206	-0.179509	-0.158502	-0.180964	-0.0884845	0.081796	-0.307032	0.29203	0.261051	1.43453	0.162428	0.0551243	1.04404	3.98468	1.44862	0.0260657	-0.0862893	-0.451819	0.108657	0.0113496	0.101733	3.82589	0.395875	0.0243906	1.63841
257	E1_U_13.01.2014_F1	E1	-0.934304	-0.632222	0.16288	-0.0162584	0.0633686	0.825262	0.284514	0.182632	0.388388	0.663373	0.967566	0.516836	0.116522	1.56624	0.609292	0.985198	0.861044	0.33144	1.74709	0.0362793	0.611597	-0.053281	0.59263	0.0147917	-0.107977	0.626328	0.278852	0.071577	0.870029	0.773256	2.99508	2.08666	0.880113	0.23964	1.28946	2.54294	0.41321	1.29443	0.121416	0.849297	0.861719	0.559773	0.626998	11.4519	0.779313	0.804845	3.64588
258	K_U_10.12.2013_M3	K	-0.118785	-0.783064	-0.0412517	-0.540474	-0.110367	0.781657	0.453898	-0.0352767	0.289189	-0.164557	1.35006	0.926727	0.338505	2.78995	0.058144	1.25963	0.433547	-0.264068	2.48061	0.18497	1.39934	0.62118	1.82581	0.626228	0.839589	1.47607	0.632171	0.0954363	1.54645	0.41743	2.99336	2.14334	0.668475	0.0616963	1.90882	2.20612	0.381807	1.24607	0.417943	0.487098	0.80248	0.251085	-0.0391841	11.6039	0.952271	1.25688	2.648
259	K_U_04.09.2013_M2	K	-0.373276	0.10834	0.349202	0.0763362	0.79308	0.215252	0.340412	-0.0131447	0.13473	0.324024	0.222698	1.10496	0.294548	1.75481	0.0787293	0.339834	0.425743	0.54028	3.62708	-0.121424	0.822446	0.148875	0.181521	0.056949	0.537553	0.140828	-0.045011	0.279719	0.00859212	0.939706	1.47859	2.27503	0.895235	0.00370849	2.10998	2.47908	0.23259	0.420109	0.189874	0.892327	0.59106	0.0516686	0.360113	7.48273	1.31544	0.6322	2.20014
260	K_U_12.06.2013_F5	K	0.196861	0.327231	0.168728	0.0831465	-0.266942	0.630601	0.785248	0.0695994	0.256376	-0.234446	0.0516125	0.454727	0.0934186	1.11975	0.20476	0.284656	0.45131	0.181069	1.24555	-0.0931921	-0.0738867	-0.0166513	-0.034165	0.407562	-0.0659682	0.356515	0.3809	-0.0578537	0.0525612	0.704405	1.00278	1.22924	1.29776	0.156475	1.83158	2.26074	0.198889	0.666764	0.15068	1.13141	0.697085	0.535626	0.476468	13.6982	1.40108	0.39002	2.29251
261	E2_U_26.02.2013_M2	E2	-0.0324804	-0.415128	0.0122216	-0.222078	0.548395	-0.145489	0.0095807	0.178513	0.4325	0.562644	0.666056	0.119649	0.0298076	0.8927	0.485679	0.65683	0.85545	0.363523	2.49014	0.140441	0.732769	0.107084	0.210148	0.454351	0.401731	0.15146	0.0964483	1.02019	0.843756	0.814729	3.13746	3.79779	0.605297	0.25904	1.86291	3.9486	0.810614	0.903449	0.0553189	1.33017	0.831474	0.467299	1.2015	48.0472	1.46664	0.942865	3.21493
262	E1_U_03.07.2013_F3	E1	0.100613	0.0224814	-0.0795432	0.105476	0.371922	0.507605	1.07546	0.198232	0.407498	0.16817	0.512088	0.494918	0.510345	2.75537	0.460259	0.746928	0.453636	0.392479	3.4846	0.499159	0.381686	0.0508036	0.144303	0.244941	0.27594	0.226851	0.265376	0.532409	0.425379	0.789448	2.08463	1.4907	0.789353	0.19281	1.43203	4.4205	2.92368	0.869207	0.363205	1.2512	0.883583	0.282187	0.531599	11.2275	0.766155	0.274348	1.92567
263	E2_U_24.04.2013_F1	E2	0.621636	-0.0824466	-0.118245	0.0285419	0.60134	1.29128	0.374687	0.531409	-0.259104	0.183642	0.78868	0.670474	0.0822393	1.26384	-0.0469012	-0.0346444	-0.0841958	0.0490502	1.89068	0.120754	-0.261727	-0.031051	0.289761	-0.0619523	0.13629	0.493481	0.134248	0.721703	0.664431	0.134471	1.12291	0.926585	1.184	0.21411	1.7243	3.00432	-0.0644055	0.485788	-0.116293	0.629161	1.13973	0.235526	0.112098	7.76024	0.942036	0.568767	1.58267
264	K_U_23.12.2013_F2	K	0.252187	0.0787335	0.114184	0.50846	0.353988	0.486589	0.554665	0.177543	0.269624	0.12985	0.89366	0.331004	0.368376	1.0858	0.523329	0.688533	0.746523	0.674849	2.34989	0.256884	0.878958	0.0580964	0.254724	0.384091	0.00246867	0.692622	0.326772	0.651315	0.650809	0.939397	3.73901	2.07479	1.02199	0.246982	1.2964	2.64092	0.024676	0.545445	0.0371941	0.900311	0.931855	0.436887	0.962775	13.3278	0.729705	0.13253	2.57785
265	E2_U_03.12.2013_F3	E2	-0.389616	0.243582	0.216108	0.260584	-0.561169	-0.165491	0.854479	0.339823	0.642217	0.365673	-0.135105	1.39536	0.434626	0.937228	-0.126052	1.1958	1.66691	-0.147846	0.638214	-0.0299485	0.337368	-0.154689	0.139079	-0.235135	-0.136056	-0.196736	0.449254	1.21662	1.04107	1.78583	2.81179	2.73851	0.796433	-0.0334792	1.15937	2.92902	1.32319	0.3749	0.536372	1.06103	0.926214	0.251271	0.24467	10.8927	1.93821	0.295582	4.3378
266	E2_U_05.06.2013_F5	E2	-0.0446624	-0.257918	-0.197135	-0.561372	0.500259	0.982832	0.0859776	0.0811661	0.474007	0.0490988	0.0914135	0.73731	0.61175	2.30846	0.305894	0.712711	0.546426	0.25018	4.37823	-0.0815358	0.176797	0.29914	-0.996439	-0.297989	0.430294	0.239655	0.137661	0.116228	0.327574	0.550312	1.10194	2.76798	0.410163	0.0424471	1.77561	5.15218	0.761719	0.302354	-0.0045774	1.00666	1.33209	0.173983	0.714027	10.8095	0.690481	0.841273	2.5042
267	E1_U_19.11.2013_F5	E1	0.335272	0.263434	-0.0456618	-0.0579896	0.339074	0.168509	0.857307	0.18131	-0.341033	0.261312	0.77241	1.16424	0.307955	1.41688	0.0954359	0.705922	0.0669899	0.186982	1.3006	-0.288551	0.332991	0.00109033	0.562985	0.684239	1.24017	0.605102	0.523997	0.907135	0.415472	1.14752	3.45729	1.68002	0.640246	-0.0529279	1.67744	3.24119	0.739879	0.945568	0.109101	1.5718	1.79774	0.392505	1.01312	12.3871	2.00706	0.839052	3.8703
268	E2_U_25.09.2013_M4	E2	0.168709	0.0555503	0.143713	0.139633	-0.0356892	0.393714	0.915145	0.298421	0.568163	0.0346815	0.061662	0.758536	0.94387	3.62067	-0.0944288	0.115764	0.0723037	0.304868	2.77853	0.27143	1.13128	0.0137209	0.310432	0.419802	0.470574	0.452468	0.453724	0.512637	0.582851	1.43433	2.82035	2.78711	0.943834	0.0899908	2.46494	5.33874	0.463567	0.424116	0.157244	1.37139	0.633782	0.600351	1.40696	12.2198	1.35968	0.57523	4.08942
269	E2_U_03.07.2013_F3	E2	0.784412	-0.426808	0.0172202	0.0642684	0.47071	0.127894	0.529407	-0.0592133	-0.903721	-0.37827	-0.168988	0.622358	-0.111923	0.734298	-0.0890814	-0.288401	-0.0192362	0.0934745	2.04031	0.210026	0.241704	-0.124809	0.0491103	0.218577	-0.0665115	-0.312257	0.59596	1.17886	1.21056	0.614825	2.22341	1.57191	-0.0330258	-0.0338866	1.61804	1.84728	-0.675622	-0.0369459	-0.00364869	1.59941	0.692283	0.35969	0.512975	12.1664	0.884119	0.582425	1.09963
270	E1_U_22.05.2013_M1	E1	-0.0561227	0.0859528	0.216082	0.854383	-0.678878	0.796458	0.739219	-0.0990804	-0.0215749	-0.0405219	-0.00521341	0.0885353	0.860068	5.01149	0.0606487	0.340109	-0.565158	0.123323	1.60639	-0.423353	-0.504225	-0.0861588	-0.654287	-0.610157	-0.888071	-1.00788	-0.477278	-0.561255	-0.334732	0.250272	0.0358149	0.762552	0.0658286	0.0665398	0.237122	4.60247	0.368697	-0.243105	-0.0170096	-0.469912	-0.14217	-0.089913	-0.035485	4.28581	0.00480694	-0.402477	-0.160992
271	K_U_18.09.2013_M3	K	0.138656	0.0877696	0.147042	0.250634	-0.325679	-0.113087	0.0625401	0.10239	0.448088	0.0724896	0.338285	0.677916	0.220671	0.741111	0.0399484	0.124437	0.0322223	0.317275	3.03255	0.291983	0.411786	0.0595109	0.229471	0.15441	0.0715583	-0.200438	-0.108567	0.0804728	-0.169823	0.409618	2.6047	1.96563	0.67755	0.119962	0.936391	3.34669	0.303102	0.248691	0.144916	0.550896	0.633354	0.254981	0.452256	8.02876	0.78286	0.478396	2.44011
272	E2_U_30.12.2013_F1	E2	0.209376	0.0648665	0.157676	-0.00266676	-0.56053	0.634214	-0.117813	0.356023	-0.594307	0.285205	0.428889	1.26492	0.572526	1.77458	0.0608583	-0.637606	-0.699772	-0.0347194	2.75714	0.0252485	0.818264	-0.157397	0.755792	-0.145428	0.422813	1.11577	0.449285	0.188123	0.717499	1.32716	3.45628	3.11316	0.917497	0.190461	1.25039	2.67386	0.186532	1.08715	0.43127	2.20646	0.883967	0.369525	1.04951	14.2437	0.706919	0.361488	2.9352
273	E1_U_28.08.2013_M4	E1	-0.145802	-0.0409254	0.16787	0.0948081	0.198891	0.427519	0.185917	-0.0437535	0.211821	-0.22015	0.371733	1.00788	0.36793	1.70234	0.148148	0.438973	0.298822	0.428501	1.43698	0.216424	0.335793	-0.0517581	0.26366	-0.0795688	0.439199	0.644954	0.371327	0.536339	0.144231	0.510473	1.84752	1.50763	0.576841	0.222946	1.5276	3.56885	0.72888	0.239442	0.0691614	0.958381	0.853069	0.271691	1.05678	9.21679	1.44923	0.39712	3.2537
274	K_U_01.05.2013_F1	K	0.236843	0.0647661	0.0405505	0.160625	0.293384	0.178595	0.602284	0.170619	0.256975	-0.263925	0.178755	0.243486	0.447713	0.525273	0.00224156	0.310363	0.282131	0.329293	1.73739	0.257318	0.313738	-0.0166188	0.348103	0.218014	-0.0150372	0.201146	0.0254132	0.374653	0.129092	-0.079083	1.87482	2.02575	0.76682	0.184975	0.608591	2.36776	1.34326	0.217314	0.0267132	0.894624	0.509827	0.0437116	0.701431	17.8396	0.792669	0.325295	2.23373
275	E2_U_06.11.2013_F3	E2	0.512523	-0.650957	-0.523741	0.629888	0.808129	-0.608852	0.678846	-0.214239	0.263382	0.413438	0.676685	0.482908	0.52542	1.99902	0.619442	0.633851	0.0578098	0.751058	3.85481	-0.139233	0.202161	0.33179	0.101289	0.334079	0.0509305	1.14257	0.0266095	0.436442	0.486668	0.655618	3.95994	3.16399	0.806624	0.14741	2.82328	4.02929	-0.0474149	1.36163	0.179268	1.80154	1.08137	0.320981	0.802655	14.1275	1.03997	0.734704	4.12993
276	E1_U_16.12.2013_M2	E1	-0.0285213	0.202627	-0.0247707	0.327451	-0.111809	0.658128	0.822888	0.285895	-0.332423	0.000928174	0.676147	0.108379	0.871814	2.39827	0.622988	0.854955	1.29821	-0.120932	2.96185	0.305723	0.857838	-1.02492	0.892806	-0.274355	-0.766032	0.438755	0.92669	1.1189	0.910292	0.429641	3.93025	2.93161	1.49349	0.197261	2.48458	7.01499	0.460101	1.04502	0.158343	0.423142	0.773091	0.25062	0.583953	17.5924	1.58732	0.572311	4.4617
277	E1_U_24.04.2013_M4	E1	-0.290399	-0.123711	-0.0559286	0.673579	-0.365452	0.309903	0.623328	0.153211	-0.00863865	-0.125305	0.441274	0.273225	0.662601	3.57902	0.353857	0.366614	0.302531	0.12251	2.29433	0.2373	0.172609	0.152099	0.455012	0.0689558	-0.131205	0.151507	0.114911	0.179449	0.350046	0.328583	1.64407	1.6071	0.602662	0.0330974	0.896857	2.57881	3.91789	0.470326	0.0941096	1.13323	0.641747	0.301878	0.734454	10.6074	1.38967	0.631317	3.50551
278	E2_U_24.04.2013_M1	E2	-0.446133	0.0334873	-0.0822441	-0.0166844	0.0295626	0.544042	0.948086	0.0429762	0.153187	0.129444	0.0906149	0.36012	0.805532	3.15133	0.148672	0.245693	0.152476	0.0279992	2.52447	-0.0151754	-0.0238556	0.0551384	0.0295562	-0.251488	-0.412917	-0.102815	-0.0156717	-0.00236732	-0.0601406	0.158319	1.4563	2.20673	0.562294	0.149069	0.77562	2.48864	2.11313	-0.374604	-0.0192051	0.109657	0.0777035	0.0232202	0.263506	19.0937	0.527356	0.221039	1.6341
279	E2_U_25.09.2013_F5	E2	-0.13886	0.315472	-0.000986869	0.0155337	-0.5447	0.667518	0.799254	0.212904	-0.162831	-0.0349913	-0.401558	-0.0181026	0.0480458	1.49756	0.0417627	0.051212	-0.085611	0.407271	2.14344	0.0829095	-0.14487	0.148026	-0.200382	0.0495083	0.00948847	0.226637	0.13704	0.398088	-0.0217958	0.57117	1.62637	2.09295	0.485176	0.024653	1.22903	2.68546	0.0426578	0.199483	0.0376881	0.385739	0.149565	0.178281	0.28216	3.382	0.839835	0.442847	1.70229
280	K_U_18.03.2013_F2	K	0.0228833	0.45421	-0.0309073	0.336674	0.015968	0.261618	0.257102	0.191203	0.047678	0.445461	0.770917	0.417194	0.134237	0.466263	0.400319	0.248219	0.0513553	0.014554	0.680945	0.0435106	0.411387	0.221381	1.21159	0.410176	0.743349	0.56834	0.226509	0.330426	0.493323	0.956361	2.33933	2.06723	1.46802	0.260162	1.38231	2.25444	0.531561	0.995073	0.254635	1.6118	0.463828	-0.0962357	0.66063	17.294	1.18449	0.794582	2.90598
281	E2_U_25.09.2013_F3	E2	0.0240245	-0.363399	-0.252372	-0.2362	0.0583243	1.06477	0.108437	-0.120086	0.0773544	-0.370275	-0.0689742	0.28893	0.49237	1.24246	0.0176004	-0.0459718	0.346061	0.0661134	3.15337	-0.0719071	0.800155	0.0196951	0.0958622	-0.0219225	0.420044	0.242967	0.284222	0.0751636	0.672685	0.556203	1.76742	3.34183	0.755338	0.0780519	2.17303	3.60416	0.347466	0.335704	0.3596	0.494715	0.826569	0.115092	0.573059	4.54926	1.19776	0.969217	2.75586
282	K_U_06.01.2014_F5	K	-0.121496	0.00761349	0.157956	-0.366209	-0.106226	0.373506	0.395662	0.059318	0.242118	0.181391	0.627474	0.43573	0.171711	1.25621	0.321836	-0.0010424	0.318905	0.28655	2.99831	0.266506	0.523233	0.348399	0.550663	0.169047	-0.027812	-0.0122007	0.196188	0.379086	0.119402	0.650614	2.16698	2.10158	0.833302	0.0581162	1.71088	3.17115	0.491116	0.207531	0.164023	1.1074	0.809686	0.26465	0.83472	9.49467	1.08693	0.439818	2.31616
283	E1_U_06.11.2013_F3	E1	0.127359	0.0231519	0.301284	0.760127	-0.375915	0.461972	-0.0389742	-0.00732045	0.435123	0.227934	0.294435	0.822507	0.30167	1.94921	0.385256	0.911768	0.460363	0.351162	2.17909	0.131948	0.297575	0.138454	0.480217	0.483135	0.428428	0.996203	0.422034	1.21635	0.506371	0.93223	2.92001	2.08227	1.067	0.262704	1.5676	3.88452	0.806149	1.10064	0.15141	2.32508	1.51778	0.3944	0.897941	9.78819	0.853811	0.514699	4.7611
284	E1_U_03.12.2013_F1	E1	-0.0361599	0.393822	0.180339	0.315903	0.230461	-0.0542254	0.614453	0.184199	0.165681	0.0963679	1.23895	0.951601	0.741085	1.78291	0.04864	0.331523	0.644425	0.47622	2.0291	0.108456	0.574975	0.140491	0.678704	0.332122	0.437432	-0.0216342	0.0551167	0.628761	0.914125	1.07069	4.06635	2.11295	0.371655	-0.00579286	2.10894	4.28876	0.372641	0.435246	0.110475	1.65386	1.68761	0.226354	0.679093	15.6046	1.20505	0.988328	3.53681
285	E2_U_05.06.2013_M1	E2	-0.125304	-0.0921428	-0.0265905	-0.189619	-0.0800367	0.00991421	0.600561	0.151927	0.311224	0.0154655	-0.213306	0.18678	0.636237	1.97721	0.23805	-0.0278776	0.132481	0.226386	0.277614	-0.0195687	-0.0733302	0.0805795	0.0311677	-0.284974	-0.0524083	-0.135956	0.166294	0.0388283	0.0551254	0.051353	1.59858	1.47419	0.586757	-0.0201716	0.421927	1.18114	1.44581	0.0073465	-0.0862805	-0.124079	0.230036	0.103408	0.561685	20.4396	0.791596	0.300189	1.12085
286	K_U_26.11.2013_F1	K	-0.0738182	-0.259215	-0.346433	0.659468	0.231622	0.817524	0.799013	-0.187517	-0.0363848	-0.0187067	0.229132	0.925078	0.723767	0.606004	0.275684	0.586269	0.293437	0.199536	1.11911	0.471095	0.594242	0.22673	0.310045	0.139839	0.187327	0.941328	0.58221	0.625084	0.825355	1.04014	2.80612	2.08295	1.03849	0.123323	1.69886	2.34661	0.918455	1.35732	0.255486	1.90012	1.26388	0.592484	0.696685	7.18695	1.70393	0.952378	4.30642
287	E1_U_24.04.2013_F4	E1	0.316709	-0.162788	0.00947051	0.181205	0.0106801	0.196138	0.6837	0.199215	0.00280716	0.187691	0.373788	0.226257	0.486496	2.20575	0.121184	0.221399	0.0470073	0.249741	1.14887	0.0695672	-0.0379933	0.0480802	-0.0540568	-0.255742	-0.119209	0.166473	-0.0521087	0.221233	0.316098	0.658956	1.29048	1.34692	0.645443	0.0640004	0.917244	2.01687	1.39175	0.337365	0.148721	0.304037	0.461379	0.0377531	0.243971	13.3813	0.796796	0.467139	1.88014
288	E1_U_17.07.2013_F4	E1	-0.0152069	-0.183137	0.0363313	0.0191796	-0.270014	-0.00177805	0.266322	0.0037241	0.172543	-0.05442	0.563453	0.220495	0.408461	1.92036	0.26055	0.547903	0.423893	0.191309	0.404888	-0.0242276	0.135834	-0.172942	-0.125741	0.0479817	0.13513	0.307876	0.18986	-0.0337095	0.136	0.249199	1.32121	1.16979	0.899763	0.0848506	0.362066	1.15483	1.09635	0.595558	0.0843097	0.847778	0.586913	0.237769	0.16892	14.1899	0.933773	0.480459	2.00246
289	E1_U_12.03.2013_F3	E1	0.365719	-0.142106	-0.112262	0.123796	-0.8449	0.600499	-0.151825	0.187326	0.586373	0.526358	1.44135	0.666551	0.0393563	1.65137	0.0789794	0.693602	0.0308961	0.184882	0.847662	0.229598	0.434145	-0.0266688	0.971824	0.311337	0.538258	0.532225	0.0702929	0.482843	0.337137	0.347279	0.950406	2.17104	0.622413	0.195719	1.37107	3.17499	0.790234	0.87533	0.212556	1.12326	0.503228	0.311018	0.690484	12.2514	1.2919	0.546812	2.687
290	E1_U_24.04.2013_M5	E1	0.470795	-0.233687	0.0547149	0.793295	0.104314	-0.436093	0.308844	-0.111839	0.0368514	0.262382	0.0970687	0.735141	0.267506	2.28311	0.429292	0.269012	0.354199	0.0883903	1.44266	0.189274	0.0515812	-0.0685301	0.576558	0.111934	0.0906067	0.464522	-0.0751435	0.711033	0.132889	0.521117	2.07685	1.72721	0.717907	0.275596	2.39722	6.22666	0.160972	0.890406	0.0828819	0.786239	0.564611	0.14413	0.533127	16.1211	1.33505	0.896769	2.2156
291	E1_U_31.07.2013_F2	E1	0.141868	-0.124927	-0.0847916	-0.0153704	0.0760534	0.465424	0.737639	0.0309712	0.0524717	-0.00381724	0.61564	0.41298	0.295612	1.4261	0.337881	0.591788	-0.0217778	0.052079	1.60273	-0.0520838	0.539554	-0.0504259	0.619954	0.0468215	0.211997	0.539876	-0.0889323	0.243962	0.152249	0.431575	0.919919	1.15011	0.418275	0.0172646	0.952541	2.85022	0.971757	0.184061	0.0366635	0.0677141	0.730177	0.233221	0.697355	13.7676	0.77452	0.451799	1.71947
292	E2_U_22.05.2013_F4	E2	0.0207194	0.286788	-0.0327954	0.0634552	0.508178	0.0938183	0.533586	0.145242	0.316651	0.123506	0.085274	0.524714	0.572455	1.58584	0.0326319	0.506645	0.512194	0.336054	2.98322	0.425137	0.703353	0.217415	0.670935	0.26674	0.430346	0.204219	0.154724	0.908145	0.185146	0.444049	1.98015	1.57172	0.506705	0.152926	1.11963	3.42065	1.65099	0.705489	0.114052	0.912575	0.651786	0.181882	0.698393	18.1674	1.15576	0.433282	2.47971
293	E1_U_07.05.2013_M5	E1	0.186187	-0.12095	0.171216	0.819836	-0.0253476	0.860662	1.1127	0.0267843	0.0526693	0.389981	0.783821	0.854174	0.743705	3.69847	0.328984	0.813075	0.396572	0.0419211	2.10291	0.0258301	-0.428269	-0.662129	-0.74135	-0.312459	0.171054	0.184444	-0.17559	0.103535	-0.108346	0.139587	0.901447	0.563884	0.404319	0.243827	1.41158	4.84273	0.0941521	-0.294012	0.256883	0.614244	-0.128073	0.0246399	0.23702	4.0835	0.623888	0.827065	2.1194
294	K_U_17.04.2013_M3	K	0.112937	0.115121	0.00413142	0.27097	0.130756	0.344413	1.05076	0.0113358	0.387905	0.433453	0.300508	0.286395	0.426435	2.3031	0.0119305	-0.00266592	0.0589772	0.309897	2.55004	0.318122	0.671549	0.224704	0.331234	0.43881	0.29989	0.338381	0.243905	1.0824	0.516939	0.606154	2.06046	2.44113	0.514583	0.107624	1.78352	3.31028	2.42838	0.868055	0.315601	1.53885	0.7761	0.309335	0.894963	17.2836	1.40245	0.868249	2.8005
295	K_U_29.05.2013_M2	K	0.233631	-0.157134	-0.181442	-0.186746	-0.138017	0.336371	0.903469	0.0393202	0.13593	-0.00570041	-0.325096	0.382736	0.247296	1.70336	0.146601	-0.195663	0.0737884	0.438261	2.07713	0.0246497	-0.167156	-0.00921709	-0.528392	0.127347	-0.091332	0.553226	0.0401861	-0.209521	0.0618573	0.554182	1.06163	1.87119	0.820339	0.0918792	1.04331	3.07022	0.0392646	0.581199	0.0788201	1.00307	0.499188	0.170336	0.106529	4.58354	0.685445	0.505623	2.53568
296	E2_U_14.08.2013_F4	E2	-0.00962794	0.211971	0.0630378	0.346358	-0.140221	0.165293	0.53759	0.219813	0.302163	0.282718	0.387525	0.204853	0.286487	0.943393	0.221777	0.321342	0.187959	0.271857	2.38814	0.386881	0.712898	0.149405	0.237558	0.201465	0.149715	0.217994	0.1143	0.586801	0.310135	0.338489	1.4929	1.02362	0.496759	0.151737	0.999079	2.4241	1.06746	0.392597	0.065257	0.603843	0.518544	0.0974661	0.415287	15.6424	0.890395	0.641924	1.96216
297	K_U_30.10.2013_M3	K	-0.440208	0.231061	0.134334	-0.805812	-0.392646	-0.48802	0.603806	-0.135923	-0.379753	-0.141924	-0.275881	0.789842	0.315228	1.04228	-0.109895	-0.0143475	0.506604	-0.221126	0.779964	0.135297	-0.236565	0.18886	-0.229658	-0.483936	0.0700773	0.0356819	0.107926	0.43834	-0.0205107	-0.184207	1.61031	1.31386	0.755921	0.0234498	1.03233	2.70815	0.288895	0.507072	-0.0787941	0.307246	0.422774	0.287253	0.841937	7.2531	1.2373	0.518788	2.29714
298	E2_U_25.09.2013_M1	E2	0.191286	0.314726	-0.06875	0.213616	0.292263	-0.0937686	0.0669533	-0.0828706	0.447417	0.227356	0.200633	1.1991	0.162885	2.24359	0.296164	0.83774	0.770913	0.480631	3.7844	-0.00576527	0.883323	0.175864	0.891934	0.133246	0.121917	0.0682012	0.29851	0.667559	0.734178	1.23217	4.06692	2.73981	0.869419	0.251282	2.61092	4.9687	0.53949	0.975526	0.246594	2.41288	1.10663	0.263432	0.774429	13.7064	1.34898	0.503387	3.68001
299	E1_U_03.12.2013_F5	E1	0.367085	0.540343	0.202939	-0.570326	0.164036	-0.162653	-0.143469	0.0263223	0.195547	0.417705	0.560161	0.590162	0.2373	2.00852	0.178878	0.196845	-0.175741	0.704582	1.48247	0.190949	0.395008	0.406147	1.21675	0.243249	0.225228	1.44704	0.708836	1.63783	0.712356	1.33326	2.74786	1.74119	0.57753	-0.110477	2.36602	3.14474	0.536611	1.35604	0.403039	2.2268	1.35997	0.470653	0.57548	7.44801	1.21326	0.649226	3.63391
300	E1_U_19.06.2013_F5	E1	0.622445	-0.0511612	0.288897	0.472486	0.386878	0.482526	0.462333	0.096439	0.727392	-0.248413	1.099	0.987385	0.3537	2.00745	0.259812	0.730892	0.503311	0.536007	0.953376	0.315223	0.337418	0.292612	0.0552202	0.128542	0.236306	0.817975	0.245296	0.545968	0.541157	1.0003	1.03149	1.68972	0.95347	0.141625	1.33847	3.97739	0.866064	0.517839	0.161927	1.26648	1.20868	-0.0151145	0.85885	10.9633	1.43626	0.959082	3.63117
301	E1_U_31.07.2013_M1	E1	0.00304672	-0.315204	0.00478279	0.144955	-0.0370843	0.412169	-0.0941071	0.0967091	0.421876	-0.172337	0.201137	0.592648	0.514986	2.59417	0.373985	0.528098	0.680173	0.0912539	2.0147	-0.0394796	0.774625	0.137274	0.0670953	0.0903366	0.0167488	0.12413	0.00056654	0.424779	0.518789	0.191855	1.28835	1.15982	0.68503	0.203079	1.55062	5.78416	0.510247	1.23547	0.127637	0.981392	0.412848	0.203868	0.995181	11.4473	1.1213	0.335462	2.00487
302	E2_U_23.10.2013_F4	E2	-0.570423	0.0341085	-0.274864	0.0302963	-0.221455	0.301889	0.128938	-0.190607	0.573584	0.0504514	-0.806643	0.937332	-0.100505	0.95579	0.307845	-0.594852	0.686287	0.563738	1.59308	0.0442145	0.466055	-0.0398941	-0.269816	-0.315496	-0.103152	1.18104	0.543903	0.339255	0.647704	0.135921	3.37111	2.72871	0.425357	-0.0201779	2.31813	2.4017	0.00633119	0.136358	0.0664264	0.510905	0.978174	0.261202	0.0197655	14.8247	1.43911	0.518703	3.56475
303	E1_U_10.04.2013_M3	E1	-0.0530146	0.400044	0.456322	0.0878719	0.503233	0.267911	0.155918	0.288014	0.0245948	0.107698	0.354387	1.16574	0.275889	3.88402	0.498827	0.585934	-0.186975	0.0416015	1.16911	0.200832	-0.19281	-0.00198754	-0.274658	0.553842	0.787498	0.251687	0.271537	0.530189	-0.150302	0.798272	1.12726	1.14827	-0.395343	0.313916	0.832153	6.54112	-0.0057058	0.564193	-0.13866	0.0426172	0.49225	0.0262381	0.195973	15.6718	0.829491	0.59749	2.31933
304	E1_U_11.09.2013_F4	E1	-0.175138	0.311436	-0.0998698	0.0733774	-0.0777954	0.11469	0.25681	0.154904	0.521734	0.138304	0.546636	0.277013	0.409764	1.2311	0.141685	0.216978	0.343332	0.225628	1.97891	0.0892181	0.374868	0.0397515	0.356029	0.13527	0.301303	0.495243	0.285259	0.467193	0.826195	0.403663	1.29801	1.41297	0.551396	0.215727	1.14155	2.38966	0.931162	0.53632	0.238398	1.00272	0.626107	0.255768	0.603953	13.1196	0.401284	0.83441	2.59855
305	E2_U_23.10.2013_F3	E2	-0.230546	-0.30469	0.404656	0.413538	0.411102	-0.14457	-1.21295	-0.278469	0.258321	0.0465828	0.244077	0.796011	0.203779	0.966218	0.393347	0.410823	1.75327	0.701706	0.659854	0.00914044	0.117263	0.164004	1.14277	0.653469	-0.0971934	1.49598	0.702028	0.834271	0.235593	1.2377	2.45266	2.14763	0.277939	0.13439	1.53705	3.79214	1.00112	1.27407	0.283389	1.43418	1.53433	0.51761	0.844047	13.7193	1.03211	1.12059	5.01536
306	K_U_24.07.2013_M3	K	0.496961	-0.0984093	-0.306415	0.363777	-0.637951	-0.173735	0.784395	0.122095	-0.00651657	0.380273	0.0801301	0.298652	-0.0508374	0.889323	0.200788	0.629974	0.44405	0.924668	4.17168	0.0649472	1.25798	-0.2079	-0.00545801	0.159234	-0.345094	0.0259825	-0.182294	0.121546	0.3115	0.798571	1.68289	1.75767	0.876776	0.39637	2.15094	3.11544	0.822172	0.755324	0.375781	1.69786	0.750744	0.187934	0.782558	10.765	1.01023	0.690562	1.94865
307	E1_U_23.10.2013_M4	E1	0.24904	-0.0556963	-0.146263	-0.203825	0.136315	0.757015	0.0520062	-0.16818	0.508366	0.1844	0.739528	1.35909	0.430671	2.4856	0.464769	0.743853	0.604343	0.391666	1.65995	0.191514	1.69548	0.777616	1.33045	0.444882	0.198341	-0.158232	0.023526	2.15263	1.3471	1.17579	3.43436	2.24736	1.33657	0.336719	2.56089	4.73595	1.316	1.71907	0.171506	3.25038	2.54159	0.639539	1.08718	9.594	2.11367	1.39298	5.17054
308	E1_U_22.05.2013_M4	E1	0.47703	0.016457	0.148309	0.466521	-0.346727	0.309158	0.774097	-0.0944279	0.312339	0.167834	0.52775	1.849	1.23614	6.99264	0.66191	0.970056	0.574922	0.446999	2.00077	0.0494759	-0.37694	0.344164	0.649404	0.12348	0.534733	0.101677	0.0535339	0.46892	0.794615	1.65821	1.72387	2.3664	0.699496	0.0959624	1.22275	8.36388	0.797567	0.951347	0.277431	0.915317	0.755074	0.194814	1.09557	20.2189	0.902271	0.32076	2.61288
309	E2_U_11.09.2013_F5	E2	0.0385738	0.0523879	0.0409651	0.232711	0.0637184	0.956475	0.401391	0.296823	0.0943019	0.111945	0.522449	0.577488	0.607055	1.88692	0.268119	0.560551	0.086036	0.413175	2.26558	-0.0332485	0.28737	-0.00738809	0.564637	0.0182383	0.381196	0.231174	0.143795	0.455909	0.152272	0.685821	1.4027	2.18819	0.826365	0.030488	1.19593	3.39406	0.697904	0.376108	0.125258	1.08196	0.380003	0.196968	0.572498	9.57064	0.656422	0.50669	3.11396
310	K_U_01.05.2013_F3	K	-0.0268828	-0.133737	0.0633541	-0.248822	0.0507691	0.842257	0.367685	0.122383	-0.0539268	0.161409	0.0618075	0.514481	0.351572	1.10748	-0.0288622	0.0756407	-0.422274	0.360298	1.45669	0.198767	-0.334255	-0.290662	-0.302858	0.0591057	0.108658	0.0404033	0.0774772	0.143175	0.494755	0.393276	0.627928	0.605304	0.165484	-0.0250956	0.933141	2.53973	0.0956437	0.427984	0.326717	0.27392	0.621017	0.0605031	0.500477	8.23388	0.116181	0.351014	1.76219
311	E2_U_03.12.2013_F5	E2	0.0155316	0.266784	-0.403686	0.674884	0.40246	0.407853	0.693339	-0.019182	1.19293	-0.00344983	0.806466	1.31968	0.570014	1.57853	1.09137	0.691605	0.651061	0.641646	2.96083	-0.0400925	0.741997	0.41389	0.530481	-0.286933	0.582466	0.649986	0.0258698	-0.192883	0.72474	-0.0839176	4.89513	3.22545	0.478044	0.28196	2.90317	4.08703	1.43343	1.29493	0.567589	2.46333	1.53594	0.304965	1.45489	14.6657	2.22677	1.27971	5.41768
312	E1_U_31.07.2013_F1	E1	-0.305771	-0.208532	-0.308631	0.403788	0.306971	0.767504	0.404698	0.101515	0.330426	-0.057194	1.17899	0.699014	0.320279	1.75223	0.423237	0.600427	-0.0314837	0.0528066	2.42373	0.263008	0.596078	0.0830228	-0.161123	-0.277675	-0.164006	-0.45993	-0.0288651	0.196775	0.0546394	0.571989	1.16604	1.00669	0.895459	0.302948	1.79834	3.18745	0.197347	0.0681413	0.0649363	0.517198	0.753504	0.152586	-0.0523353	6.70904	0.462003	0.704442	2.05749
313	E1_U_22.05.2013_F3	E1	0.547427	-0.0135528	-0.0227393	0.374321	0.412702	0.299506	0.144768	0.195295	0.205557	-0.0700004	0.547208	0.594498	0.473845	2.08687	0.152003	0.833739	0.418051	-0.141955	1.99458	0.183781	0.423331	0.190815	0.12681	0.201869	0.339099	-0.406345	0.168854	0.890069	0.489823	0.387512	0.792238	1.78228	-0.264291	-0.0142117	1.29889	3.98249	0.60678	0.233459	0.186102	1.46427	0.0928169	0.221425	-0.239094	6.74981	0.548355	0.47664	1.56742
314	K_U_16.10.2013_F3	K	0.44441	-0.06362	-0.0959368	0.0104643	-0.331474	0.435538	0.838175	0.345532	0.357996	0.0942769	0.0665148	0.71485	0.445623	1.66918	0.0835458	-0.0156138	0.238761	0.507803	3.15451	-0.221533	0.706828	-0.206168	0.763161	0.343692	0.435132	0.329088	0.402329	0.619363	0.529012	1.24051	3.65443	2.30612	0.605322	0.295846	2.76912	3.43452	0.474062	0.34648	0.36779	2.13375	0.882739	0.216199	1.07045	9.06247	1.15817	0.639456	4.85666
315	K_U_16.10.2013_M1	K	0.424894	0.246237	0.316808	-0.0184388	1.01691	1.1042	0.84161	0.233877	0.3689	0.231894	0.58636	0.422909	1.08916	2.461	0.220247	0.341984	1.3704	0.399245	2.35945	0.516188	1.56969	0.819781	2.26399	1.50286	0.386247	1.35275	0.746256	2.02847	1.15473	1.67052	4.74976	3.36786	0.544881	0.294101	4.59933	4.61184	1.32333	2.21031	0.557798	4.34818	1.93564	0.703903	2.36026	10.0173	3.55276	1.86725	7.61772
316	K_U_01.05.2013_M2	K	-0.396905	-0.291798	-0.0474135	0.356763	-0.301556	0.311742	0.959966	0.121129	0.483471	0.274214	-0.138715	0.359343	0.169172	1.55963	0.27858	0.265356	-0.0249203	0.235474	1.10709	0.198679	0.149058	0.0596157	0.0548765	-0.127689	0.0965003	0.0921474	0.218849	0.282953	0.271032	0.284041	2.0265	1.4918	0.489863	0.0652645	0.874641	1.98508	1.04637	-0.0444091	0.0852745	0.413477	0.215274	0.0285875	0.399908	12.0246	0.626004	0.399214	1.76917
317	E2_U_03.07.2013_F1	E2	-0.0249271	-0.249933	-0.1552	0.295943	0.275001	0.0760482	0.166761	0.0960977	0.525691	0.200094	0.587515	0.485099	0.485521	1.57939	0.478274	0.263009	-0.0926278	0.639622	3.112	0.186338	0.400718	0.143316	0.339447	0.227211	0.0726397	0.561171	0.421639	1.01382	0.488784	0.643636	1.65922	2.21289	1.11096	0.159403	1.40585	3.8819	0.544036	0.436512	0.255453	1.67854	0.746149	0.259544	0.705432	13.5145	1.00267	0.522011	2.8835
318	E1_U_17.07.2013_F3	E1	-0.320684	-0.20293	0.000777486	0.100189	0.639292	-0.162778	0.08019	0.0156685	0.286465	0.544688	0.984197	0.75225	0.696686	3.0532	0.0623401	0.344596	0.696307	0.0553458	-0.873745	-0.24714	0.264738	0.153898	0.686769	0.401133	0.818037	1.33384	0.372209	0.659189	0.319497	1.18803	1.45297	2.01622	0.73903	-0.0248721	1.606	4.44825	0.885949	0.864897	0.0830002	0.742103	1.11793	0.175836	0.506269	11.5238	0.868006	0.898784	2.21206
319	E2_U_10.04.2013_F3	E2	0.274943	-0.17733	-0.15469	0.25545	0.207475	0.0735159	0.290311	0.137471	-0.0817531	-0.0446214	0.712537	0.171986	0.439148	1.34256	-0.0575376	0.475147	0.365839	0.158722	2.52643	0.179228	0.362595	-0.039673	0.422912	0.472294	-0.117297	-0.2187	0.0620401	0.288275	0.0273048	0.687801	1.38903	2.48114	0.845095	0.102915	0.883361	3.47909	1.28033	0.43961	0.0752392	0.804805	0.620018	0.164624	0.732497	19.1585	0.883007	0.385342	2.35268
320	E1_U_03.07.2013_M4	E1	0.142541	-0.277214	-0.0685111	0.318373	-0.231449	-0.0124648	0.786896	0.158666	0.497685	0.295354	0.231756	0.943683	0.637804	2.95613	0.246114	0.244272	0.426131	0.181135	2.95836	0.283572	0.575028	-0.0397357	0.883495	0.291458	0.612452	0.19228	0.305156	1.39954	0.442817	0.736229	2.00827	1.54801	0.659152	0.25534	1.76941	4.77308	0.679612	0.413419	0.0941732	1.11366	0.535164	0.555074	0.200305	15.6211	1.6273	0.938953	3.62436
321	E2_U_03.07.2013_M3	E2	0.193162	-0.372978	-0.03177	0.21333	-0.0456815	0.226701	0.600226	0.245392	-0.146325	0.0918664	-0.024076	0.722798	0.401253	2.27787	0.363114	0.109027	0.601812	0.188374	3.48988	0.164191	0.5375	0.0604522	-0.0167276	0.207365	0.0635277	0.433811	0.0666465	0.625236	0.137506	1.08366	0.775788	1.22062	0.602838	0.126789	1.84729	4.69279	0.183983	0.261223	0.271698	0.947412	0.409835	0.223768	0.0675877	9.12712	1.15766	0.12855	2.43659
322	E2_U_10.04.2013_M3	E2	0.0938741	0.288034	-0.144993	0.412681	0.0845676	0.798256	0.726075	0.291512	0.156605	-0.122093	-0.0429169	0.320529	0.146608	1.99012	0.18279	0.31553	-0.015991	-0.128332	2.1408	0.289636	-0.000318393	-0.146135	-0.296357	0.0477201	0.165674	0.307815	0.079777	0.717718	0.204424	0.372914	1.17784	1.65466	0.364749	0.0201448	1.66237	4.20511	0.432245	0.61798	0.1721	0.0244632	0.0524758	0.0702523	0.451839	8.78552	0.983702	0.369604	1.69373
323	E1_U_28.08.2013_M5	E1	0.024626	-0.214188	-0.118105	0.810711	-0.560651	0.190616	0.688087	0.00313235	0.265453	-0.0213205	0.145432	0.478955	0.14485	1.37762	0.21324	-0.154773	0.0278108	0.21869	0.980223	-0.227077	0.293834	-0.157896	0.387049	0.324735	0.0234711	-0.0653803	0.206388	-0.258231	0.421924	0.592433	0.741462	1.27734	0.754575	0.0208837	1.52994	3.5953	0.472234	0.221908	0.0330379	0.768609	-0.00903363	0.114019	0.633116	10.6232	0.966215	0.39912	2.23645
324	E1_U_12.03.2013_M3	E1	0.182741	-0.215761	0.168151	0.196894	0.743563	0.392333	0.175265	0.254449	0.18992	0.310838	0.587985	0.676475	0.27215	1.98487	0.364451	0.26234	0.608248	0.260798	0.185825	0.0779577	0.745255	0.161011	-0.021972	-0.214455	0.0893141	0.183631	0.39763	1.05417	0.359267	0.759651	1.863	1.8847	1.07051	0.188012	1.82233	5.72919	1.26235	0.816468	0.278409	1.26788	0.677765	0.107981	0.351899	15.7802	1.31561	0.599926	2.61411
325	E1_U_25.09.2013_F5	E1	-0.0739524	0.023205	-0.053522	-0.171195	-0.285191	0.586899	0.254526	0.0617264	0.478997	0.154152	0.989698	0.605449	0.386411	2.00252	0.0607644	0.0270379	0.497221	0.306576	1.49448	0.198849	1.31922	0.133551	0.914104	0.541701	0.717619	0.786726	0.348146	1.40768	0.773214	0.357189	3.73685	2.23776	0.742326	0.269499	1.73285	3.31105	2.48058	0.798431	0.199399	1.72641	1.18355	0.286503	1.20676	12.073	1.36858	0.74857	3.78947
326	E2_U_05.06.2013_F4	E2	-0.0283919	0.376854	-0.153306	-0.268875	-0.274665	0.0812829	0.538537	0.115121	0.17819	0.139291	0.646507	0.138532	0.142023	0.977195	0.247329	0.360514	0.161092	0.0767851	2.6797	-0.0432953	0.0877858	0.295576	0.295086	0.0904032	0.103774	0.186471	-0.117467	0.586225	0.382061	0.116735	1.80038	1.23264	0.666829	0.161584	0.933102	3.43139	0.61042	0.554799	0.10922	0.415851	0.421389	0.0648527	0.313326	11.6876	1.05285	0.443274	1.97067
327	E1_U_19.11.2013_M1	E1	-0.158409	0.100561	-0.0808802	0.771	0.77403	0.445257	0.448042	0.0292373	0.566752	-0.0163448	0.682569	1.27831	1.20192	5.96293	0.514429	1.27494	1.37105	0.260287	2.84813	0.171901	1.02507	0.315394	0.426272	0.365765	0.664344	0.553641	0.254324	1.16842	1.1783	0.564557	3.29734	2.00001	1.22747	0.226284	3.1833	8.22149	0.241871	1.03677	0.465062	2.73474	1.69535	0.567802	1.54498	9.0654	1.87978	1.04253	4.07563
328	E2_U_19.11.2013_F5	E2	0.38188	0.17662	-0.272402	0.257168	0.162012	-0.0912485	0.49063	0.250063	0.197529	0.627275	0.743391	1.17284	0.631527	0.805761	0.125612	0.448532	-0.56411	-0.141265	1.18342	0.0687262	0.729817	0.434895	0.49892	0.779262	0.375341	0.110391	-0.000810545	0.972194	0.911712	1.54914	4.64479	2.68753	1.05608	0.0813931	1.38713	4.0491	0.799666	1.16686	0.248599	2.4091	1.18373	0.215679	1.52618	13.8616	1.9838	1.02835	3.63223
330	K_U_21.08.2013_F4	K	-0.00108156	-0.0538919	-0.0896753	-0.28148	-0.233301	0.97831	0.680347	0.343412	0.00447959	-0.0159263	-0.0144673	0.50424	0.555547	1.95177	0.22188	0.0652557	0.353007	0.181402	2.42428	0.200809	0.442077	0.147594	0.182096	-0.226965	0.162436	0.172814	0.0444246	0.169413	-0.00800285	0.255975	1.12239	1.67983	0.476477	0.0453516	1.31252	3.1059	0.358611	0.552106	0.271891	0.95171	0.727086	0.148492	0.629183	9.60385	1.09431	0.604013	2.48413
331	E2_U_26.02.2013_F3	E2	-0.175182	0.491737	0.198254	0.68136	0.318796	0.411991	0.224528	0.0439803	0.437746	0.0629039	0.459468	0.995314	0.261625	0.728272	0.236294	0.342808	0.368448	0.567652	0.87069	-0.0468674	0.91695	-0.145022	0.1513	0.316989	0.970573	0.342872	-0.143624	0.925354	0.58602	0.719989	2.60661	2.22676	0.933001	0.173908	0.841002	2.41808	0.761431	0.399709	0.0236018	1.50448	1.07469	0.322971	0.926007	37.4024	1.47179	0.653203	3.55755
332	K_U_01.03.2013_F3	K	-0.404079	-0.426228	0.232308	0.245857	0.296418	0.450364	0.689646	-0.187481	-0.0499712	0.511891	0.451053	0.958293	-0.0153798	1.98556	0.0643894	0.217404	0.133204	0.0417778	1.13481	0.146381	-0.473149	0.325375	0.378684	0.202665	-0.130506	-0.105997	0.156427	-0.447122	0.603789	0.860799	1.80461	1.93569	0.824729	-0.0485736	0.362562	3.50097	-0.108691	0.0311373	0.362691	0.445113	0.469359	0.338526	0.370569	14.2774	1.11009	0.726202	1.51667
333	E1_U_19.06.2013_F1	E1	0.254202	0.0176506	-0.32226	0.150441	0.00824049	0.154164	0.579404	0.23286	0.488845	-0.193955	-0.470613	0.369725	0.126822	1.90142	-0.000548402	-0.540253	-0.262793	0.446946	0.975858	0.000391666	0.938165	0.0805608	-0.0488523	0.330899	-0.0371086	-0.230848	0.0359638	0.929171	0.500661	0.609603	1.59937	1.45282	0.806011	0.0976844	1.10932	2.37448	0.255427	0.469684	0.206788	1.38809	0.880083	0.184846	1.00439	15.8825	0.822574	0.280186	2.58463
334	E1_U_05.06.2013_M3	E1	0.572298	-0.215044	-0.211072	0.42572	-0.217245	0.414138	0.0651681	-0.0897985	0.809571	0.012789	0.679794	0.764902	0.565322	3.4367	0.373002	0.313135	-0.419125	0.126412	2.81969	0.0865838	0.342599	0.128816	0.843541	-0.124447	0.0159312	0.553074	0.42966	0.923564	0.521474	0.598147	0.67083	1.58801	0.758135	0.0554934	1.74456	6.13869	0.161362	0.533836	0.20253	1.23904	0.647812	0.512744	0.502356	9.57139	1.14468	0.083758	2.60244
335	K_U_16.10.2013_F5	K	0.483589	0.244137	-0.463462	-0.340235	-0.725768	-0.285122	0.154529	-0.161127	-0.320406	0.469365	0.0127632	0.848113	0.762584	2.14676	0.295152	0.725372	0.196551	-0.264145	1.29688	-0.176819	0.488019	0.421921	0.523656	0.198953	0.577089	1.21591	0.359672	2.21593	0.595774	1.12636	3.17177	2.11671	0.318657	0.543197	1.33987	2.89022	0.656656	1.51984	0.0738321	2.40667	0.858117	0.713141	0.717191	8.98484	1.62243	1.15285	5.58042
336	K_U_23.12.2013_M1	K	0.0141178	-0.0319333	-0.0894841	-0.229946	0.448429	0.16926	0.283278	0.0955081	0.266133	0.4538	0.0465108	1.07555	0.484713	1.51136	0.566357	0.507732	0.358931	0.266593	2.85387	0.0366568	-0.0343965	-0.0847298	0.129449	-0.21128	0.301677	0.93047	0.123768	1.16028	0.966314	0.95182	2.62537	2.33306	1.27083	0.332806	2.77698	4.73988	0.854236	0.623581	0.158736	1.14763	0.450007	0.608686	1.16746	12.9607	1.36319	0.482697	2.94167
337	E2_U_25.09.2013_M2	E2	-0.0314407	0.819889	-0.282505	-0.36383	0.558813	0.153095	1.08693	0.0762832	0.641392	-0.192052	0.370424	1.33372	0.551833	2.48985	0.113898	0.156407	1.1578	0.643596	4.10751	0.3731	0.842094	0.024531	0.623468	0.244906	-0.413595	-0.0680062	0.475715	0.160753	0.565024	1.39802	3.31516	2.63209	0.971278	0.242253	3.06104	6.15056	0.484659	0.816452	0.321098	1.2716	0.203707	0.418863	0.0671123	13.0733	0.679178	0.277391	3.35262
338	K_U_12.06.2013_F4	K	-0.551095	0.53416	0.124229	0.480688	0.0172575	0.661649	1.14519	0.270421	0.660269	0.423247	0.697555	0.533626	0.417481	1.30572	0.117009	0.232806	0.79751	0.439607	0.386736	0.0151691	1.09685	0.155742	0.686614	0.131152	0.455007	1.04604	0.0492952	0.641901	0.203934	0.933375	1.29482	1.77419	1.15948	0.0990913	1.12704	2.02772	0.000956953	0.428559	0.48271	1.03118	0.799291	0.230674	0.680686	11.4449	1.74846	0.886774	1.75823
339	E2_U_16.12.2013_F4	E2	0.160847	0.311415	-0.130442	0.369989	-0.240377	0.694982	0.754187	0.0825166	-0.0690981	0.274882	0.335004	1.2077	0.477072	1.53571	-0.0315331	0.429378	0.113218	0.376236	3.03345	0.328441	0.540163	0.18499	0.230527	0.587494	0.2256	0.4502	0.306221	-0.00704758	0.954126	1.51145	2.58866	1.91852	0.948535	0.204395	2.68474	2.73807	0.483801	0.959891	0.372917	1.16319	1.37679	0.375203	1.02525	13.4383	1.12662	0.691271	3.18061
340	E2_U_14.08.2013_F3	E2	-0.284713	-0.295013	-0.01922	-0.0742429	0.125752	-0.248902	0.19551	-0.166294	0.147415	0.222528	1.17554	0.242572	0.202866	1.53828	0.103089	0.338367	0.980035	0.0704006	2.97846	0.133523	0.12674	0.315802	-0.333561	0.0575098	1.1338	-0.325134	0.336454	0.467519	-0.117488	0.0577168	1.16512	1.08618	0.372062	0.133951	2.60531	2.69361	0.588696	1.2545	0.490386	1.93212	0.853537	0.366757	0.673337	6.80892	1.08304	0.746464	3.4724
341	E1_U_28.08.2013_M1	E1	-0.119659	-0.0746401	-0.0334129	-0.0857724	0.677073	0.207374	0.318169	-0.0324991	-0.0598315	-0.158079	0.148873	0.384727	0.50251	2.63378	0.210071	0.374652	-0.126306	0.207985	1.47382	0.246629	0.482148	-0.045685	0.150363	-0.12561	0.143988	0.185128	0.261363	0.011916	-0.0633015	0.769941	2.08229	1.50919	0.568183	0.144829	0.772678	3.49778	1.41088	0.313193	0.0523232	0.414097	0.671405	0.306017	0.560165	13.7725	0.601647	0.816614	3.05285
342	E1_U_07.05.2013_M1	E1	-0.237056	0.0222826	-0.0578862	-0.417253	-0.0012842	0.9435	0.808479	-0.161764	0.285427	0.666746	0.228745	0.601957	0.669866	4.62502	0.334784	0.100727	-0.132698	0.506248	2.40173	-0.144732	-0.601773	-0.003691	0.204653	-0.451107	-0.130244	-0.0671741	0.0446162	0.468303	0.93157	0.28626	0.844113	1.68764	0.503611	0.00186629	1.01764	5.36294	-0.0604826	0.134141	-0.0682024	0.674771	0.585308	-0.213875	0.223543	4.68591	0.19859	0.486791	2.93788
343	E2_U_10.04.2013_F5	E2	-0.125357	0.39973	0.182683	0.137371	0.244123	0.322511	1.25803	0.284608	-0.194182	0.0994108	-0.462889	0.800085	0.128454	0.379154	0.0255392	0.652703	-0.200839	0.548745	4.20409	-0.0736494	-0.314615	-0.157218	0.345428	-0.793059	-0.370251	-0.355104	0.523111	0.626451	0.226088	0.347961	0.816242	1.25851	-0.0155137	0.111302	2.50409	3.33865	0.0696104	0.03287	0.145532	0.498728	-0.532129	0.303252	0.410936	7.11486	0.532218	0.426875	1.70789
344	E1_U_14.08.2013_F3	E1	-0.359179	0.133014	0.0646014	-0.112858	-0.121052	-0.124759	-0.193777	0.0752467	-0.0296036	0.433923	0.972261	0.9769	0.577739	2.18222	0.0170604	-0.108758	0.0147618	0.270812	-0.341737	0.123794	-0.443466	-0.197599	0.0649537	-0.255701	0.111623	0.436285	0.454296	0.107566	0.0209043	0.129152	1.18196	0.599147	0.323448	0.0279152	1.19208	2.90451	-0.0466807	-0.173077	0.0302548	0.360844	-0.0309338	0.123928	0.0940275	10.919	0.553552	0.297784	1.66357
345	K_U_02.04.2013_F3	K	-0.263364	-0.383966	0.119466	-0.0998079	0.520708	1.59368	1.21277	0.269577	0.229588	0.0331079	0.538448	1.02035	0.520889	2.25452	0.238596	0.381461	0.386481	0.332367	1.61045	-0.142175	0.306485	0.139772	0.0512017	0.275257	0.319119	0.394881	0.0778334	0.153488	0.625103	1.20916	1.15437	1.6806	0.396999	-0.0475061	1.24153	3.38788	0.643896	0.631406	0.189781	1.46873	0.710695	0.258178	0.556351	7.14129	0.850423	0.630555	2.78745
346	K_U_26.11.2013_F2	K	-0.240687	-0.175937	0.237924	0.737537	0.273869	0.210482	0.341617	-0.0564376	-0.0836093	0.0625342	0.512895	0.756258	0.257164	1.15359	-0.0223433	0.302239	0.39373	0.759691	2.83107	0.139973	0.319161	0.148389	1.21519	0.381801	0.322057	0.962779	0.533962	0.519367	0.663409	0.516991	4.08567	2.17743	0.785713	0.0181897	1.91199	2.75714	0.405292	-0.0018505	0.199038	0.777341	0.927725	0.202963	0.986067	8.02775	0.573118	0.943061	3.01915
347	K_U_01.05.2013_M5	K	0.487323	0.272483	-0.108697	-0.242683	0.551866	0.780515	0.957172	0.10181	0.208778	-0.0817462	-0.190724	1.08992	0.819951	2.91844	0.0764866	0.617236	-0.0241355	0.0166601	3.17929	0.115173	0.438565	-0.225898	0.538177	0.241563	-0.00284529	-0.344767	0.0548983	0.574767	0.189774	0.718677	0.999967	2.58666	1.05955	0.0286539	1.14147	3.68872	0.223536	0.615752	0.115813	1.05869	0.399946	0.265073	0.41543	9.98913	0.942538	0.506046	2.69776
348	K_U_26.06.2013_M5	K	0.0942639	0.360558	-0.172881	0.0809418	0.61135	0.201457	0.109781	-0.0513243	0.0800378	0.312918	0.549496	0.170831	-0.0168745	0.515508	-0.0440718	0.696542	0.397431	0.50235	2.51124	-0.0875736	0.558208	0.0634721	0.135547	0.199423	-0.0360779	-0.0968434	0.371781	0.703177	-0.0280427	1.87542	1.59799	1.24512	0.319005	-0.0624812	1.11419	3.48195	0.587783	0.4433	0.316272	1.33919	0.634793	0.124269	0.221272	18.7233	1.15687	0.410507	1.3032
349	E1_U_14.08.2013_M4	E1	0.195204	-0.225657	-0.0134593	-0.00424463	-0.282051	-0.148419	0.406154	0.0606923	0.341315	0.103139	0.248597	0.257774	0.0047338	1.99399	0.259053	0.371263	0.487942	0.152915	0.183934	-0.0226388	-0.155481	0.0182746	-0.302501	-0.190115	-0.142524	0.12389	-0.0795126	-0.0285574	0.0290512	-0.0444649	1.51379	1.10571	0.494675	0.0663811	0.626827	1.4046	2.61759	0.481342	0.13619	1.02661	0.619092	0.179067	0.710979	11.9607	0.975918	0.344939	1.61687
350	E1_U_25.03.2013_M2	E1	0.363126	0.336648	0.351883	0.229418	0.781169	0.452418	0.456986	0.183192	0.105026	0.0641746	0.704306	0.828189	0.399036	2.22133	0.381787	0.182859	0.305343	0.0645645	0.119646	0.145304	0.0706415	0.155626	0.711537	-0.0221877	0.361836	-0.042205	-0.0906955	0.700334	0.845806	0.732138	2.35184	0.96896	0.818034	0.14937	1.76627	4.60685	0.278845	0.449215	-0.0875275	0.474323	0.94131	0.270099	0.420283	11.432	0.788529	0.570237	2.74571
351	E2_U_24.04.2013_M2	E2	0.0163019	0.233517	-0.116027	-0.419604	-0.473246	0.0688625	0.679706	0.152512	-0.0210288	0.154747	0.268457	0.340917	0.494325	2.89491	0.0776695	-0.22118	0.33578	0.304696	2.73664	0.0872797	0.354314	-0.107208	0.575606	-0.363964	0.183113	0.546981	0.17425	0.252604	0.447462	0.428254	2.16361	1.53681	0.365137	0.162655	2.23777	4.44108	0.249956	-0.162791	0.2665	1.53446	0.617371	0.308568	0.684354	19.3085	0.904228	0.277878	2.60342
352	E1_U_12.03.2013_M5	E1	0.73066	0.149522	0.240041	0.25567	0.223232	0.0617773	0.384879	0.147462	0.578374	0.114683	0.484233	0.515555	0.407533	1.31967	0.0648471	0.22011	0.504701	0.186743	1.3698	-0.0757044	0.222335	-0.105796	1.01612	0.192016	0.367147	0.960038	0.151156	0.644509	0.304849	0.43023	2.11905	2.59702	1.17126	0.133854	1.97571	4.20044	1.956	1.18256	0.312003	1.46601	1.25002	0.171894	0.690567	16.2774	1.41416	0.418676	3.09527
353	E1_U_19.06.2013_M5	E1	0.219263	0.0670673	0.314629	-0.311989	0.481758	0.378713	0.376198	0.0583165	0.255799	0.152515	0.332256	0.117826	0.108125	1.10027	0.319851	0.618962	0.886286	-0.137101	0.806356	0.147802	0.768659	-0.102111	0.347222	-0.0106626	0.373133	0.604899	0.0757636	0.486659	1.1347	0.598836	1.00805	1.5386	0.600093	0.137792	0.978837	2.99427	0.178336	0.805057	0.0591814	1.50147	0.607746	0.212509	0.586602	14.4786	0.697059	0.80392	2.67052
354	E1_U_26.02.2013_M4	E1	-0.0269826	-0.0731768	0.0495757	0.47816	0.25702	0.425092	0.887607	0.00411261	0.0274257	0.286986	0.386415	0.38906	0.365404	3.58173	0.177939	0.220087	-0.117019	0.14827	1.37802	-0.0361096	0.161594	0.0573623	-0.104321	0.00759577	-0.104085	-0.173106	-0.0100342	-0.00855954	-0.328285	0.172528	1.69158	1.71864	0.480335	0.147563	1.15655	3.92788	0.145411	-0.0251821	0.0905467	-0.13373	0.238383	0.124982	0.0892745	19.4886	0.618213	0.502153	1.19299
355	K_U_17.04.2013_F4	K	0.120227	-0.227134	0.00889992	-0.10588	0.253581	0.420025	0.200286	0.22689	0.243357	-0.0495228	0.191639	0.36822	0.684173	1.33657	0.206831	0.366625	0.455402	0.42659	2.28791	0.0384756	0.298771	0.328911	0.228865	0.218126	0.650398	0.831646	0.337829	1.13436	0.518753	0.58269	2.58196	2.0189	0.569088	0.304212	1.49993	2.41373	1.48573	0.641839	0.172089	1.07407	0.608279	0.266335	0.975474	25.0603	1.09782	0.456805	2.52419
356	E2_U_31.07.2013_M5	E2	-0.356102	0.638795	0.408662	0.203798	1.29851	1.05518	0.550878	0.429844	0.389744	0.339551	0.636179	0.464748	0.386902	0.84217	0.319839	-0.0473047	-0.229371	-0.162326	1.85892	0.124196	0.642748	0.21449	0.949532	0.24643	0.601659	0.563297	0.255789	0.34408	0.34932	0.734447	2.24966	1.57081	1.1406	0.324091	2.2993	3.38708	0.907371	1.20829	0.394539	2.49602	0.803634	0.290482	1.40797	3.68549	0.973338	0.744353	5.22868
357	K_U_10.07.2013_M2	K	0.449053	0.252395	0.0662423	0.290076	0.193813	1.02861	1.04198	0.166244	0.778331	0.0597289	0.0997233	0.436689	0.318542	1.76219	0.0734148	0.433217	0.490638	0.329311	2.43447	0.196911	0.636617	0.214204	0.57693	-0.157604	0.131688	-0.224387	0.126626	0.627476	0.21927	0.709524	1.80504	1.75213	0.879032	0.186735	1.514	3.80023	0.553143	0.273499	0.221181	1.35067	0.470904	0.104275	0.629751	15.7586	1.50864	0.689805	2.64731
358	E2_U_25.09.2013_M3	E2	-0.484066	-0.404607	-0.067797	0.238806	-0.394724	0.389712	0.57312	0.00317175	0.3745	0.096714	0.0911755	1.23783	0.813368	2.22713	-0.0434507	0.408609	0.718562	0.417911	2.6605	0.0518878	1.02249	-0.114933	0.532397	0.216263	-0.535623	0.148365	0.291505	0.374317	0.158021	1.12725	2.36409	2.12442	0.712721	0.143573	2.78641	3.33288	0.436543	-0.515883	0.140755	0.779796	0.536776	0.130931	0.270624	8.75302	1.36393	0.291208	1.95111
359	E2_U_14.08.2013_F5	E2	-0.0662754	0.25936	0.306242	0.0367757	0.298422	-0.125623	0.518598	0.0403551	0.376778	0.143091	0.662607	0.619209	0.311897	1.23627	0.15702	-0.0219425	0.430369	0.147488	2.13057	0.235727	0.7143	0.110516	0.592338	0.231503	0.296171	0.402714	0.266698	0.883483	0.386968	0.375396	1.60546	1.62701	0.817073	0.0887904	1.05633	2.68033	0.652362	0.853742	0.0656477	0.737015	0.361023	0.237636	0.478656	13.2082	0.804188	0.473196	1.81027
360	E2_U_26.02.2013_F4	E2	-0.0563105	-0.195273	0.255428	0.103209	-0.0684895	-0.182947	-0.237168	0.204764	-0.0792706	0.307503	0.902293	-0.0858414	0.196075	1.16649	0.316205	0.436229	0.102835	0.246678	2.70024	0.196756	0.620586	0.0627657	0.341414	0.15227	0.234348	0.504996	0.0666771	0.663475	0.331017	1.00536	2.65288	3.28894	0.388175	0.166725	1.2309	3.063	0.740875	0.870838	0.267702	0.87273	0.854715	0.360999	0.588954	30.6074	1.00553	0.446705	1.69397
361	E1_U_03.07.2013_F4	E1	0.582252	0.171442	-0.0361957	0.317505	0.584554	0.0562479	0.505295	0.268022	0.818924	0.0716996	0.750071	0.503679	0.234548	1.63685	0.154943	0.203955	0.864347	0.306691	2.02564	0.333955	0.904476	0.14746	0.19683	-0.0102907	0.451075	-0.094646	0.0804637	1.10883	0.804526	0.534095	1.39966	1.93803	0.858994	0.154063	1.43456	3.62981	0.491172	0.556258	-0.015543	1.59651	1.35189	0.0959651	0.669653	12.7679	0.669467	0.385607	4.06066
362	E2_U_28.08.2013_F4	E2	0.635602	0.109698	0.0726737	-0.109643	0.178122	0.290287	-0.212382	-0.132887	-0.0442722	0.118299	0.242698	0.671485	0.250265	0.889694	0.472934	0.442759	0.0992007	0.186617	2.89463	0.205541	0.711328	0.0420716	0.931591	0.0525181	0.170889	0.516805	0.427712	0.768821	0.284287	0.3766	1.20194	1.48105	0.480766	0.0494379	2.50441	3.24425	-0.0102956	0.928653	0.238901	0.89832	0.448857	0.128003	0.216384	12.9607	1.31691	0.493613	2.72081
363	E2_U_03.12.2013_F4	E2	0.103622	0.0156404	-0.131447	-0.201631	0.641727	0.481895	0.575702	0.0636599	0.0263632	0.507966	0.390947	1.24387	0.59493	1.17839	-0.0243729	0.784976	1.06106	0.388704	2.78661	0.570838	0.175056	0.039607	1.23747	0.289797	0.133828	0.566187	-0.136236	0.150115	0.799567	0.585521	3.6525	2.18701	0.855765	0.223921	2.51699	2.87873	0.342532	-0.117564	0.358787	2.31527	1.65719	0.436157	1.07158	11.9471	0.763152	0.737365	2.34238
364	E1_U_26.02.2013_F1	E1	-0.475722	-0.159774	0.143925	0.356664	-0.342808	-0.10388	0.0929279	0.0524205	0.174298	0.133627	-0.612524	0.913692	0.282668	0.92073	-0.0568544	0.191263	0.181089	0.747409	0.6908	0.198919	0.649144	0.0655354	0.979145	-0.074938	0.132047	-0.518694	0.530592	0.729588	0.105377	0.637732	1.86858	2.9766	1.21057	0.0908072	0.94315	2.17905	0.398114	1.00248	-0.13532	0.735612	1.25325	0.151939	0.495545	21.4705	1.04742	0.199175	3.44056
365	K_U_01.03.2013_M4	K	0.156828	-0.65206	-0.185186	-0.149602	0.49832	-0.155044	0.414189	0.113686	0.802	0.0753743	0.0336095	0.00998598	0.49806	1.46767	0.373048	0.532413	0.215671	0.325327	3.42332	0.0113244	0.56627	0.214524	-0.133152	0.0323499	0.130649	-0.023318	0.152692	0.790046	0.0948647	0.148622	2.16876	1.85148	0.370253	0.158898	1.14084	3.96923	1.2495	0.693928	0.103829	0.891738	0.854964	0.320581	0.484757	19.8873	1.02584	0.394155	2.26709
366	K_U_10.07.2013_F2	K	-0.382616	0.47506	-0.0859501	-0.253904	0.0975277	0.373081	0.640796	0.0176999	0.615628	0.587964	0.616722	1.01915	0.0939515	1.14565	0.112573	0.0990259	0.295605	0.381743	2.02205	0.0916244	0.970182	0.034395	0.290491	0.0973354	0.27578	0.290938	0.163432	1.02634	1.03093	0.903873	1.58499	1.61584	0.999152	0.0985485	0.867805	2.51916	0.885811	0.879704	-0.091738	2.08099	0.667851	0.4595	0.510772	9.28751	1.56399	0.989572	3.89543
367	E1_U_14.08.2013_M3	E1	-0.214828	0.296693	0.161041	-0.3927	0.27516	0.0833545	0.463136	0.0120164	0.118568	0.111108	0.446204	0.301675	0.673475	3.03696	0.410207	0.476764	0.398771	0.229241	0.858912	0.156685	0.371527	0.0892698	0.38535	0.336297	0.336302	0.254956	0.192063	0.64819	0.396163	0.484293	1.66146	1.24157	0.518042	0.145347	0.784436	2.99268	1.96388	0.729658	0.198154	1.01218	0.625157	0.277005	0.817618	16.2135	1.40452	0.670449	2.96539
368	K_U_17.04.2013_F2	K	-0.494698	-0.0359913	-0.0845201	0.00319372	-0.158939	-0.345709	0.73866	0.101927	-0.470127	-0.457432	0.708924	0.853441	-0.39192	0.478283	0.3664	0.532652	-0.0124099	0.306963	1.83218	0.0946719	0.294641	-0.0940134	0.00555257	-0.39326	0.108363	0.385069	0.103526	0.604353	0.38557	0.60002	1.10803	0.685932	1.04626	0.171651	0.755044	2.54039	0.318903	0.215995	0.0737318	0.501711	0.442725	0.129022	0.389397	16.7487	0.996674	0.363206	3.2943
369	E2_U_24.04.2013_F3	E2	-0.0722029	0.0865173	0.0940651	0.0865164	-0.287828	-0.0644127	0.324607	-0.00406485	0.602296	0.0249108	0.547588	0.367644	0.4753	1.627	0.197499	0.246188	0.28416	0.490883	1.23013	0.159938	0.510108	-0.0027616	0.468336	-0.040925	0.162947	-0.154307	0.14094	0.587211	0.460649	0.849634	2.11901	2.08351	0.872771	0.15929	1.18628	2.74592	1.02174	0.696524	0.31357	1.12973	0.52438	0.182151	0.879982	23.017	1.33244	0.631781	2.46337
370	E2_U_13.01.2014_F3	E2	0.148046	-0.170849	-0.00132108	0.206453	-0.280697	0.27284	0.53754	0.254758	0.22309	0.0414707	0.349034	0.79299	0.134077	0.891813	0.370328	0.209658	0.574654	0.160515	0.756226	-0.00951605	0.348751	0.249841	0.488162	0.269815	0.283778	0.68899	0.230096	0.223925	0.656021	0.652157	1.50502	2.21987	0.898452	0.0468594	1.47456	2.44856	0.33401	0.554533	0.437796	0.925519	0.89734	0.163927	0.358786	6.70239	1.44858	0.748687	3.70187
371	E1_U_07.05.2013_F2	E1	0.670608	0.40031	-0.0472055	0.42625	0.94507	0.203779	1.17158	0.219643	0.0447536	0.674879	0.279028	0.99955	0.741219	2.62851	0.0621752	0.171074	0.338874	0.216237	2.67752	0.277375	0.811375	0.252965	0.705975	0.630803	1.18536	0.115985	0.116599	1.57778	0.686772	0.343123	1.3945	2.18608	1.24807	0.348848	2.95638	3.93383	0.68659	0.712991	0.509392	0.884711	1.44422	0.457647	0.852549	5.02196	1.22873	0.3575	4.79405
372	K_U_16.10.2013_M2	K	0.494221	0.966661	-0.0326706	-0.28818	-0.467094	0.104741	-0.3911	0.307869	-0.235047	0.150533	-0.406193	0.437854	0.305081	0.935071	-0.122228	0.629288	-0.204659	0.409709	0.666645	0.637799	0.344446	-0.273939	1.66646	0.505849	0.782399	1.23212	0.18519	1.05468	1.55883	0.242291	2.09621	1.90044	1.22498	0.149496	2.4496	2.90411	0.777338	1.70794	0.414156	3.06857	1.8003	0.480014	0.97783	9.75905	1.4291	0.931648	5.45534
373	E2_U_16.12.2013_F3	E2	0.138199	0.589937	0.140839	0.139228	0.185172	0.227324	0.4463	0.320579	0.194452	0.324159	0.0948001	0.054746	0.302271	2.20395	0.303553	0.431838	-0.125307	0.162457	2.83479	0.580253	1.06593	0.350901	0.993027	0.113133	0.227181	0.572664	0.508309	0.564317	0.613924	1.38797	3.2645	2.82037	1.28764	0.213597	1.74467	3.7041	0.343517	1.45946	0.321458	1.74648	0.526122	0.335847	1.01669	11.948	1.28573	0.803542	3.61056
374	E1_U_28.08.2013_M2	E1	-0.0901804	0.0972011	-0.0325705	-0.40986	-0.154785	0.0468689	0.648408	0.120801	0.431368	0.31748	0.251185	0.138917	0.223305	1.42859	0.148988	0.0117342	0.0977041	0.112778	0.875431	0.0916958	0.666549	0.21193	0.48583	0.0386018	0.290639	0.716953	0.193705	1.18183	0.627212	0.538997	2.09239	1.81492	0.624645	-0.0633483	0.810283	3.39366	0.20766	0.782489	0.13962	1.35022	0.781894	0.046435	0.823168	19.5723	1.16989	0.471617	2.70527
375	K_U_19.01.2014_F3	K	0.178737	0.0601693	-0.0147014	0.367157	-0.725141	-0.130364	-0.283732	0.0717148	-0.134249	-0.0936537	-0.624618	0.395028	0.206317	-0.133003	-0.0743162	0.0674677	0.576668	-0.00466044	0.0906452	-0.314365	0.216264	-0.0752077	0.369581	-0.0444539	-0.209122	0.167612	-0.0393436	0.245296	0.3093	0.214702	1.88408	1.13037	0.352521	-0.0511993	1.01131	1.67047	0.700348	0.767449	0.112757	1.56868	0.473413	0.204367	0.798136	11.5922	1.08474	0.536018	2.40829
376	E2_U_23.10.2013_F5	E2	-0.889773	-0.00853938	-0.159259	-1.18523	0.286797	0.620826	-0.155202	-0.283259	0.161591	0.150419	0.242654	0.401495	-0.206809	-0.0174111	0.306013	0.608063	0.210902	0.291663	1.4143	0.132146	0.800792	0.0999922	1.64568	0.0899261	0.346232	-0.434904	0.34417	0.739273	0.649331	0.515197	1.34292	1.50037	0.259986	0.141104	1.91482	2.25673	0.0687185	1.27789	0.66406	1.23986	1.15813	0.153653	0.371059	10.432	1.05312	0.441112	3.29634
377	E1_U_05.06.2013_F3	E1	0.344644	-0.155245	-0.14452	0.0126952	-0.163466	0.16208	0.335508	0.125186	0.0633542	0.138347	0.268154	0.428778	0.54036	2.13504	0.37595	0.262836	0.426937	0.0889751	1.6834	0.240417	0.376394	0.142598	0.164339	0.130747	0.213062	0.450417	-0.0715544	0.542645	0.353293	0.328377	1.53374	1.54636	0.67172	0.106429	1.0323	3.08882	1.81136	0.420294	0.145537	1.10308	0.823089	0.11392	0.528947	13.6726	0.375953	0.182977	1.96334
378	K_U_18.09.2013_M4	K	-0.206926	0.140693	-0.026086	0.417761	-0.297372	-0.287552	0.410955	0.424105	0.705434	0.0949137	0.759771	0.860893	0.582705	2.10245	-0.0286669	-0.00631476	0.501307	-0.128637	3.54634	0.0773598	0.299207	0.182893	0.296119	0.00949087	-0.349981	0.283456	-0.295687	0.546885	0.15277	1.10615	1.08643	2.75263	0.667838	0.154319	2.22253	4.52631	0.580787	1.19825	-0.0715945	1.42864	0.785464	0.494519	0.745782	6.68611	0.887266	0.476552	2.39471
379	K_U_07.08.2013_F2	K	-0.0238332	-0.152442	-0.0390908	0.330076	-0.187657	0.746503	1.01147	0.292564	0.199435	-0.129931	0.356857	0.693479	-0.000204143	0.426009	-0.0707263	0.0221575	0.0639319	0.118949	0.198765	0.08864	0.283213	-0.16779	0.363557	0.164632	0.169955	0.138032	-0.038621	0.352896	0.250929	0.0632104	1.20414	0.702705	0.907658	0.0767061	0.685652	0.789721	0.317369	0.189115	0.128923	0.380159	0.720539	0.0522058	0.245708	6.97772	0.69678	0.217022	1.64615
380	K_U_13.11.2013_M5	K	-0.0770512	0.0911278	0.112691	-0.223699	0.436753	0.826784	0.298427	0.303371	-0.516007	-0.115273	-0.300513	0.87291	0.0717678	2.07615	0.227365	0.202214	0.256132	0.336292	3.28459	-0.346259	0.429317	-0.0580234	0.315517	-0.517434	-0.643861	0.307334	0.338266	-0.24852	0.15682	1.33625	2.57891	2.1885	0.467658	0.0348954	2.12929	3.20968	0.187771	0.219777	0.150237	0.235015	0.630502	-0.11497	0.532163	11.0058	0.774556	0.412063	2.75494
381	E1_U_19.06.2013_M1	E1	0.160754	-0.158345	-0.0370302	-0.0224256	0.624098	0.335794	0.665226	0.390657	0.365606	0.0879947	0.147304	0.842043	0.779749	4.36495	0.392621	0.557213	0.53569	0.118622	1.96987	0.151294	0.174345	0.0135434	0.0612263	0.15043	-0.0354564	0.0153913	0.00563821	0.0962057	0.174092	0.875587	1.71252	1.67436	0.944572	0.149422	1.14083	5.97425	1.06187	0.259262	0.194979	1.22896	0.843628	0.308731	0.540983	15.438	0.894026	0.394666	2.86176
383	E2_U_17.07.2013_M5	E2	0.376153	0.498559	0.0760263	-0.648583	0.343276	0.19671	0.499219	0.214422	-0.0734031	0.429959	0.195947	0.155817	0.501394	1.72503	0.141265	0.262196	0.634444	0.357875	2.02709	0.222463	0.60524	0.119551	0.0362703	-0.0433635	0.236917	0.176392	0.174183	0.682589	0.111102	0.257202	1.14596	1.3913	0.546995	0.0136615	0.709179	3.19235	-0.257479	-0.101217	-0.0165048	0.954481	0.406764	0.333366	0.838172	17.7178	0.914176	0.408006	1.449
384	E2_U_14.08.2013_M4	E2	-0.0754728	-0.180029	0.0355286	0.0637784	0.025901	0.103244	0.0864726	-0.00276785	-0.144138	0.00769563	-0.0902498	0.286936	0.343477	1.28504	0.162678	0.384892	0.170075	0.166378	2.00301	0.147966	0.403643	0.0141105	0.0532603	0.156293	0.0939773	0.167879	-0.0396313	0.0401658	0.130799	0.163094	1.1221	1.28532	0.248546	0.0643489	0.752811	2.4515	1.60068	0.281713	0.116167	0.162667	0.48516	0.0990202	0.448274	7.3011	1.02927	0.657868	2.01293
385	K_U_30.10.2013_F1	K	0.667253	0.221133	0.125763	0.32601	0.812895	0.809975	0.783852	0.225054	0.596867	0.160836	0.278763	0.969651	0.356654	1.34415	0.145347	0.59159	0.876085	0.533388	1.46476	0.270793	0.606511	0.643107	0.515765	0.564847	0.588837	0.407138	0.327111	0.729415	0.406217	0.610168	2.18179	2.11213	1.27023	0.233924	1.98378	3.08966	0.789768	0.486273	0.232456	2.06689	0.874871	0.358428	1.09583	7.67215	1.40133	0.656207	4.25638
386	E1_U_22.05.2013_F2	E1	0.0804297	-0.184526	0.00194527	0.0550629	-0.0259804	0.276463	0.447284	-0.000226733	0.238327	0.126973	0.218826	0.526728	0.298198	1.57793	0.159218	0.301605	0.249773	0.236485	0.88071	0.141274	-0.0640077	-0.0552221	0.26836	-0.0598501	0.232455	0.100121	0.0554209	0.308974	0.271774	0.509843	0.498949	1.52049	0.25893	-0.0233102	0.739163	2.79909	0.464342	-0.0375868	-0.0309661	0.569619	0.144515	0.123288	0.511039	7.49713	0.516888	0.219027	1.85432
387	K_U_02.10.2013_F3	K	0.619673	0.083696	-0.0559751	-0.318177	-0.00961152	0.301427	0.578598	-0.0283843	-0.317185	-0.285827	-0.147063	0.492202	0.403651	0.462106	-0.216627	-0.46937	-0.275147	0.079497	0.182631	0.04715	0.0555383	0.132877	0.66213	0.075761	0.127169	-0.0946764	0.311642	0.336851	0.75647	0.512374	1.20117	1.43745	0.692337	0.167316	1.83462	1.68719	0.492966	0.142443	0.25234	1.09293	0.304568	0.169738	0.188272	3.49993	0.380345	0.822198	2.10522
388	E1_U_14.08.2013_F5	E1	0.109334	-0.128464	-0.229831	0.307801	-0.158375	-0.0284376	0.130643	0.0911745	-0.136218	-0.169506	1.0452	0.304911	0.230743	1.73511	0.377417	0.161502	0.301782	0.235651	-0.0580205	0.0985833	0.174719	-0.0629426	-0.0144326	0.264416	-0.078059	0.258387	0.0847638	0.527652	0.429417	0.491501	0.655995	0.985998	0.57682	0.10596	0.879456	1.36063	0.666686	0.0456447	0.0411632	0.39671	0.191365	0.0570057	0.287711	11.1855	0.924964	0.411204	1.5141
389	K_U_10.07.2013_F5	K	0.0237744	-0.142561	-0.0581678	0.0207283	-0.537296	0.448752	0.773285	0.171236	0.101152	0.624256	0.747972	0.764523	0.196479	1.61822	0.271933	0.357116	0.393531	0.56039	1.46114	0.218936	0.786691	0.108023	0.262631	-0.0388769	-0.369754	0.363923	0.203764	0.910759	0.653808	1.23778	2.21194	2.62117	0.48762	0.10787	1.18835	3.19408	0.756148	0.526471	0.346959	1.02887	1.11907	0.100142	0.613206	9.72865	0.905094	0.281499	2.11881
390	E1_U_13.01.2014_F2	E1	-0.232191	-0.279436	0.0319694	0.209138	0.0528483	0.466247	0.328483	-0.105624	0.00552396	0.370912	0.78703	0.989601	0.336894	1.70788	0.1163	0.415502	0.582706	0.378873	1.65759	0.340937	0.688858	0.0889113	0.89799	0.0164048	0.167596	0.641408	0.284152	0.658285	0.330031	0.78132	2.51608	2.06874	0.823081	0.140436	1.78046	3.93105	0.475076	0.46781	0.359408	1.29312	0.964964	0.309081	0.634628	8.10782	0.966187	0.485711	3.23341
391	E1_U_09.10.2013_M4	E1	-0.025885	0.2586	0.0859889	0.339215	0.359951	0.291228	-0.0474992	0.186523	0.386824	0.153402	0.3704	0.779217	0.318106	0.586528	0.318631	0.112256	0.390725	0.314306	0.289666	0.40495	0.666462	0.207229	0.821506	0.291448	0.4683	0.45773	0.31712	1.34516	1.03935	1.07793	2.87179	1.71916	0.853093	0.149606	1.64421	3.60435	0.808623	0.662801	0.367621	1.84045	1.51885	0.428127	0.902018	8.51744	1.73607	1.28526	5.10044
392	K_U_26.11.2013_M1	K	-0.496658	0.13763	0.017605	0.00499847	-0.0128557	-0.0216711	0.00896169	0.0444516	-0.227212	-0.203038	0.0727598	1.1785	0.522991	1.47823	0.252265	0.754285	0.174051	0.730604	2.67348	0.0943251	0.40998	0.0516139	0.0332031	0.31339	0.42616	0.0377066	0.300373	0.716915	0.749297	1.58627	2.84394	2.08421	0.858877	0.00059297	1.70054	3.12679	0.0938527	0.816947	0.133265	0.99981	0.479086	-0.0524526	1.05692	13.8796	0.999968	0.608454	2.38146
393	E1_U_05.06.2013_F2	E1	0.0181807	-0.237669	0.094255	0.108463	0.197167	0.324863	0.86682	0.193651	0.198492	0.020803	0.578092	0.321995	0.378405	1.57919	0.276736	0.412644	0.550765	0.397524	1.10964	0.170531	0.312693	0.0944304	0.386701	-0.137698	0.296531	0.270295	0.0985254	0.325541	0.203571	0.620177	0.83938	0.723367	0.856217	0.0135715	1.08966	2.76357	0.570481	0.918198	0.131846	1.315	0.70686	0.236803	0.400954	13.2078	0.769372	0.565966	2.64078
394	K_U_10.07.2013_M3	K	0.302642	-0.175382	-0.0646808	0.469331	0.456995	0.037045	0.423258	0.0266216	-0.0257615	0.201128	0.260785	0.294768	0.528791	2.00324	0.306584	0.66971	0.218448	0.531281	2.00663	0.159646	0.557261	0.0101501	0.139647	0.205004	0.328942	0.211603	-0.0471409	0.14833	-0.0486262	0.689506	2.3941	1.95868	0.862965	0.10621	1.07182	3.48313	1.48171	0.147371	0.149864	0.986658	0.201435	0.163224	0.887911	17.0814	0.920092	0.217231	2.53183
395	K_U_02.04.2013_F2	K	0.1714	0.211738	0.117759	-0.0798827	0.0642069	0.328796	0.155561	-0.0589665	0.374404	0.0196754	0.746957	0.38684	0.158834	0.872835	0.251596	0.318122	-0.0803915	0.00779428	0.962815	0.248196	-0.109389	0.170591	0.722034	0.159075	0.256823	0.650939	0.078429	0.40817	0.353183	0.432044	2.00773	1.2205	0.831933	0.189935	0.904289	2.03007	0.58512	0.464457	0.275921	0.575728	0.565683	0.250655	0.240313	13.1984	1.06723	0.462	1.70773
396	K_U_01.03.2013_M5	K	-0.168316	-0.417721	-0.0372725	0.80368	0.748436	0.526719	0.536556	0.308774	-0.0734776	0.454673	0.072658	0.0440128	0.39554	0.581131	0.223282	-0.0257917	0.529886	0.0654983	1.19691	0.205232	0.288806	-0.3697	0.586163	0.881296	0.213282	-0.20209	0.0656617	0.433029	0.0753752	-0.179813	1.5651	2.46734	0.533203	0.123365	0.61884	2.30962	0.417188	0.456885	0.0939385	-0.0693683	0.0599083	0.00427464	0.241382	27.8222	0.921939	0.564887	1.80853
397	E2_U_22.05.2013_F3	E2	-0.0796608	-0.201076	-0.0273351	-0.0805201	-0.286751	0.544354	0.992309	0.0882311	-0.0171379	0.072965	0.312168	0.586025	0.447709	1.56895	0.250781	0.275131	-0.0787701	0.309538	1.47184	0.219923	0.343705	0.124622	0.354718	-0.0478776	0.219202	-0.0195363	-0.14231	0.033305	0.285291	0.129009	1.01663	0.915369	0.592907	-0.0195121	0.595658	1.68739	1.05223	0.483417	0.11604	0.341845	0.482891	0.190309	0.407014	9.48619	0.677787	0.245997	1.95188
398	K_U_01.05.2013_F5	K	0.159965	-0.217438	0.155171	0.239075	0.31505	0.376101	1.03438	0.141479	0.0860804	-0.257168	-0.343023	0.150559	0.306103	1.96786	0.110335	0.573448	0.12163	0.162149	1.7614	0.00313449	0.339435	-0.203053	-0.258818	0.15967	0.0579816	-0.0365067	-0.0263903	0.524078	0.0533259	0.245041	1.38475	1.74464	0.647483	0.0528001	0.990779	2.62142	1.10826	0.408941	-0.134831	0.529429	0.104828	0.132229	0.520322	8.10494	0.566145	0.291696	2.04794
399	K_U_06.01.2014_M1	K	-0.102105	0.0667901	0.132026	-0.348581	0.330673	0.150497	0.255091	-0.126896	0.250908	0.251838	0.424824	0.611841	0.602046	2.58973	0.189105	0.721622	0.527989	-0.151044	3.00567	0.100377	0.536589	0.133084	0.941786	0.191877	0.0987146	0.389896	0.167329	0.894297	0.450995	1.94082	3.84487	3.13399	0.864503	0.225328	1.75354	4.76022	0.359186	0.625905	0.166906	1.42908	0.53419	0.257346	0.918357	17.1217	1.31903	0.823463	2.82403
400	K_U_26.11.2013_F5	K	-0.109036	0.380522	0.0666556	0.136043	0.111498	0.0117883	0.758634	0.161349	0.494195	0.424143	0.0687995	0.627846	0.195536	1.61216	-0.0136475	0.187982	0.297522	0.308212	1.07131	-0.00670869	0.859311	0.221381	0.912116	0.122777	0.493559	0.595713	0.355151	0.57076	0.581343	0.786864	3.73685	2.15016	1.43346	0.224372	1.72143	2.87247	0.614125	0.540334	0.183451	1.59975	1.07769	0.160757	0.948517	13.9019	0.978868	1.07178	4.66055
401	K_U_29.05.2013_F1	K	0.191434	0.274368	0.0595405	0.152816	-0.0479017	0.522927	0.387289	-0.117941	-0.343999	-0.0143356	0.311569	0.121359	0.161384	0.874813	0.0314466	0.0024238	0.000791698	0.328054	1.39036	-0.0497959	0.45693	-0.0216385	0.437739	0.0909234	0.173851	0.244838	0.341567	0.518497	0.218436	0.555101	1.96804	1.6441	1.16512	0.128258	0.978217	2.08517	0.58348	0.552677	0.26281	1.0985	0.488425	-0.00908122	0.760118	16.6583	1.15617	0.567548	2.49353
402	E1_U_16.12.2013_F4	E1	-0.0387484	-0.129627	-0.0263119	0.131895	0.105593	0.0758224	0.415322	0.022116	0.150765	0.292356	0.547865	0.883411	0.379941	1.50379	0.170501	-0.0172503	0.264701	0.390667	2.24913	0.118711	0.420877	0.0152036	0.753732	0.58561	0.361053	0.67777	0.000760863	0.720398	0.315479	1.03124	2.58792	2.02107	0.561835	0.182879	1.25493	3.25991	0.217285	0.808563	0.156697	1.3424	0.626697	0.171142	0.496517	11.2485	0.920671	0.409799	3.18134
403	K_U_07.08.2013_F1	K	0.0589058	0.309265	0.122409	-0.174473	-0.440904	0.776365	0.608625	0.11277	0.156222	0.056493	0.0854002	0.69844	0.505512	0.758488	0.235193	0.298456	-0.204446	0.26144	1.82669	0.0618266	0.545059	0.0784513	0.342826	0.127269	-0.0633789	0.00506803	-0.0989574	0.300253	0.199448	0.558233	1.53327	1.63998	0.14395	0.143396	0.973539	2.02725	-0.0911356	-0.167036	0.269756	1.03044	0.443969	0.0609586	0.416509	6.04589	0.893527	0.298738	1.24831
404	E2_U_19.06.2013_M4	E2	0.0473296	-0.12632	0.161476	0.130898	-0.0881783	0.441489	0.394298	0.219963	0.260419	0.255039	0.525699	0.300739	0.559677	3.29766	0.0766602	0.390369	-0.10405	0.435093	1.76076	0.086074	0.44484	0.112962	0.0266518	0.133687	-0.0948482	-0.262422	-0.210559	0.625914	0.568567	0.326035	1.47832	2.03445	0.510118	-0.0468733	0.342535	2.77543	1.64414	-0.361456	0.0722814	0.206811	-0.371155	0.129988	0.22798	14.5911	1.15697	0.332491	2.35441
405	K_U_12.06.2013_M2	K	0.0364158	0.121324	-0.0868508	-0.143462	-0.359777	1.0561	0.853671	0.0265497	-0.218068	-0.127081	-0.401743	0.246139	0.330269	1.86686	0.25679	-0.0257136	0.25651	0.340589	2.25312	0.0430848	0.145803	0.25721	0.117427	-0.197933	0.186771	-0.265067	-0.120628	-0.0553372	0.175799	0.617088	0.558316	2.00166	0.174298	0.0409629	1.18488	3.43315	0.466662	0.576841	0.199008	0.532139	0.575853	0.0922466	0.39262	6.77491	0.496861	0.508181	2.70682
406	E2_U_26.02.2013_M5	E2	-0.0333009	0.366183	-0.099905	-0.22605	0.506467	-0.162829	-0.00583164	0.241445	0.679535	0.197368	1.13392	0.725843	0.635685	2.53075	0.62468	0.841999	0.310614	0.137312	2.78996	0.150914	0.730232	0.0808186	0.44466	0.317919	-0.0863494	0.536285	0.473641	0.905612	0.128774	0.975264	2.89285	3.73924	1.2221	0.218413	1.79213	5.26671	0.733685	0.86079	0.38294	1.62129	1.25957	0.464133	1.42821	38.388	1.41594	1.06459	3.49017
407	E2_U_10.04.2013_M5	E2	-0.20708	-0.0314487	-0.19533	0.114403	0.552568	0.384856	0.484077	0.235742	0.419386	0.199845	0.660058	1.12877	0.739547	3.20538	0.492772	0.614899	0.41109	0.130885	3.27731	0.158155	0.371564	-0.0661639	0.101271	-0.0930549	0.320094	-0.23514	0.186222	0.858054	0.669257	0.652118	2.29322	1.46371	0.377512	0.101637	1.5839	4.86824	1.25723	0.197053	0.119325	1.02322	0.738876	0.244992	0.628416	12.0323	1.03774	0.444222	2.2995
408	E2_U_19.11.2013_F4	E2	0.160574	0.580173	0.153432	0.881023	0.267974	0.561047	0.619049	-0.0530529	0.784954	0.414643	0.505094	0.984819	0.297696	1.60537	0.160687	0.292159	0.0550421	0.0947203	1.03127	0.480748	0.552495	0.22381	1.35356	0.422115	0.513456	0.154595	0.224423	1.34448	0.90128	1.51887	4.54125	3.49076	0.926161	0.261447	2.47368	3.58434	0.518922	0.731931	0.213214	2.00093	1.13712	0.19207	0.697476	19.633	0.916521	0.942396	3.46386
409	K_U_13.11.2013_M4	K	0.318032	0.321927	-0.203743	0.236721	0.79474	0.706492	1.01926	-0.073892	0.476604	-0.133086	0.210441	1.12571	0.342523	1.78326	0.190506	0.128918	0.953579	0.44683	3.33429	-0.00166373	0.48813	-0.236101	0.372286	0.120131	0.593582	0.174048	-0.0375016	-0.0505311	-0.26641	0.802945	2.18244	2.73251	0.813443	0.290111	1.71493	3.55112	0.290035	1.29669	0.22369	0.801316	0.473164	0.194077	0.368277	10.149	1.13349	0.80439	3.06796
410	K_U_10.07.2013_M5	K	-0.131385	-0.0187186	-0.0204453	-0.260056	0.133712	-0.293487	0.712941	0.241597	0.039454	-0.0856593	0.0999509	0.478899	0.570301	1.94821	0.0291718	0.34809	0.178776	0.337322	2.16485	0.347701	0.936117	0.138993	0.184593	0.253237	0.110991	-0.104445	0.128364	0.521949	-0.0559821	0.273497	1.36301	1.91553	0.626	0.219569	0.785602	2.74415	2.06812	0.503503	0.143052	0.857616	0.330443	0.277318	0.950565	18.9397	1.2304	0.494433	2.39331
411	E1_U_16.12.2013_M3	E1	0.317856	0.617484	0.255815	0.55022	0.51546	0.576864	0.351691	-0.0360706	0.721963	0.588831	1.03214	0.527471	1.23266	3.46375	0.424242	1.04201	1.10784	0.453625	3.18959	0.200944	0.756118	-0.0529733	0.632278	0.897419	0.733553	0.449017	0.400134	1.04463	0.566872	1.74789	4.76376	3.22866	1.23928	0.144178	2.19678	9.25363	0.601172	0.470687	0.17649	2.61275	0.515741	0.373306	1.13591	20.3036	1.60336	0.92737	3.91115
412	K_U_15.05.2013_M4	K	-0.0966991	-0.0735776	-0.0354643	0.0305788	-0.0114641	0.161004	0.790328	-0.0439583	-0.0534475	-0.21165	-0.0156763	0.0624371	0.511052	1.67539	0.100673	0.230553	0.160236	0.265834	2.66267	-0.0820696	-0.13844	0.189317	0.0456189	-0.24149	-0.07504	-0.263848	-0.0768993	-0.0445686	0.0282779	0.175565	1.08058	1.59011	0.366303	0.0872277	0.773424	2.77669	1.10877	-0.00560496	0.102933	0.0419102	0.243731	0.0956756	0.0664715	8.51355	0.583438	0.378817	1.41953
413	K_U_15.05.2013_F1	K	-0.063695	-0.228617	-0.0848169	-0.0805085	-0.11005	0.235156	0.251949	0.0615508	-0.146016	0.102034	0.382976	0.0668389	0.227681	0.677674	0.197775	0.275579	0.0178706	0.164399	1.34039	0.32924	0.410451	0.00122174	0.299611	-0.0696124	0.180777	0.34268	-0.024422	0.242704	-0.0525429	0.59525	2.0346	1.91757	0.372605	0.275141	1.38643	2.02321	1.02486	0.438475	0.0992448	0.24043	0.366932	0.0519889	0.434098	22.4927	1.18008	0.549614	1.85004
414	K_U_21.08.2013_F2	K	0.310112	0.00982617	0.140078	-0.110292	-0.222496	0.064484	0.465598	0.0757869	0.392001	0.0172383	0.383755	0.426061	0.385828	0.914676	0.19192	0.223949	0.202076	0.0734796	1.4673	0.377577	0.253711	0.167402	0.300741	-0.0246203	0.13666	0.12108	-0.0172747	0.498428	0.425531	0.580955	1.22628	1.11842	0.606792	0.179351	0.620703	1.28413	0.698247	0.0903339	0.156673	0.421178	0.266249	0.0488582	0.30194	14.4301	1.12394	0.340191	2.11837
415	E2_U_28.08.2013_F1	E2	0.21676	-0.034827	-0.0273504	0.0293984	0.227561	0.1532	0.19662	0.0601738	-0.0553784	-0.0471511	0.0676963	0.250732	0.246176	0.997995	0.0820417	0.266845	0.24466	0.315352	2.0168	0.165075	0.277835	0.120462	0.0457279	0.151701	0.301796	0.114529	-0.118282	0.197018	0.119074	0.664908	1.53513	1.22315	0.487435	0.26103	0.834787	2.91928	0.937925	0.327396	0.222077	1.2724	0.710586	0.309961	0.642025	14.4822	0.938619	0.50813	2.40628
416	K_U_29.05.2013_F5	K	-0.164709	-0.042229	-0.0336505	-0.181243	0.0161758	0.47444	0.684855	-0.00662968	-0.47492	-0.370423	-0.216407	0.160417	0.162203	1.50839	0.133883	0.198106	0.148059	0.076069	1.0227	0.27728	0.0268703	0.0306201	-0.100904	0.00909835	-0.064798	0.232456	0.0167565	0.398283	0.0980594	0.261123	1.27542	1.24391	0.864807	0.0484507	0.789875	1.45911	1.02326	0.175417	-0.0206782	0.156818	0.306903	0.154605	0.406375	12.7338	1.01304	0.345474	2.00358
417	K_U_15.05.2013_M1	K	-0.153516	0.202356	0.1106	0.309889	0.071269	0.0434826	0.495511	0.156417	0.134831	0.188284	-0.198269	0.452229	0.72026	2.03127	0.260477	0.539044	0.227002	0.371387	0.879503	0.111538	0.0984359	-0.0797993	0.362172	0.102988	-0.00309467	-0.0290692	0.107257	0.566709	0.16691	0.288833	1.34495	1.21525	0.543677	0.148626	0.41905	2.16528	0.398431	0.175067	0.0904368	0.3786	0.625143	0.0199949	0.428779	13.1931	0.509897	0.209492	2.23388
418	E1_U_25.03.2013_F2	E1	-0.0194587	-0.195878	0.0508491	0.206195	-0.12334	0.185558	0.447948	-0.134395	-0.161171	0.000700685	0.732537	-0.23096	0.420045	1.72649	0.0208658	-0.0277043	0.130262	0.247483	0.232428	-0.0448346	-0.057641	-0.22646	0.186563	0.173405	0.0942186	0.0384117	0.0198894	0.456399	0.134961	0.543941	1.34133	1.90771	0.385709	-0.00481306	0.878211	3.13558	0.45797	-0.126181	-0.00862654	0.460951	0.209872	0.0179719	0.205904	11.5064	0.352962	0.2915	1.57848
419	K_U_04.09.2013_F5	K	-0.102479	-0.0367464	-0.13953	-0.287798	0.183547	0.846813	0.850864	0.248425	0.248352	0.137938	0.310692	0.480907	0.404157	2.05494	0.152478	0.0100917	0.327773	0.325776	2.08995	0.100549	0.241601	0.0537603	0.63222	-0.0886762	0.429935	0.254668	0.272256	0.532603	0.0373324	0.648933	1.496	2.03834	0.576134	0.216989	1.43075	3.20917	0.220359	0.718288	0.169532	1.34416	0.693043	0.15036	0.748653	6.70422	1.10504	0.596601	3.18791
420	E1_U_26.02.2013_F5	E1	0.0422842	0.305608	0.216054	-0.0611831	-0.00176229	0.302315	0.709436	0.0426997	0.459156	0.241332	0.113918	0.532378	0.48386	2.1619	0.164334	0.24588	0.238906	0.388932	2.78339	0.282295	0.500087	0.122342	0.196893	-0.161554	0.075949	0.547585	-0.0285768	0.278176	0.140238	0.462619	2.04816	2.75246	0.896084	-0.00248289	0.785665	2.47157	0.930292	-0.00663897	0.0837627	0.910697	0.893045	0.216708	0.680034	27.7799	0.577609	0.2863	2.55084
421	K_U_04.09.2013_M3	K	0.275241	0.0864781	-0.100044	0.0783642	-0.0570775	0.136562	0.553552	0.0418015	0.577466	-0.0412942	-0.299489	0.475529	0.244913	1.54	0.218515	0.185481	0.253083	0.0436339	1.60988	0.0974881	0.211361	-0.0594595	-0.0078435	0.00305258	0.320886	-0.109678	-0.199603	-0.088818	0.00535664	0.177419	1.38054	1.40442	0.470819	0.0102462	0.648058	2.33649	0.887102	0.171185	0.0060154	0.558246	0.262602	0.140984	0.27013	10.5694	0.347913	0.338702	1.87402
422	E2_U_23.10.2013_F1	E2	-0.394249	0.144306	0.510692	0.384366	0.950238	1.02293	0.789056	0.147997	-0.0813562	0.124207	0.434306	0.779792	0.581523	2.07079	0.441853	0.97202	0.726524	0.14242	3.99092	-0.311498	1.44242	0.0951334	0.506253	0.283294	0.081587	0.492211	0.623684	0.126048	0.831013	0.686118	2.55153	3.56613	0.660445	0.205744	2.4267	5.93795	0.339741	0.751877	0.0756923	1.48753	1.29693	0.236569	0.63195	10.0349	0.707822	0.328136	3.8164
423	E1_U_25.09.2013_M1	E1	-0.283184	0.178549	0.197244	-0.190557	-0.141956	0.443772	0.657992	0.131931	0.16329	-0.0178308	0.717062	1.108	0.885087	3.46368	0.36044	0.562683	0.289902	0.294953	3.14033	0.300117	0.857447	0.238349	0.466078	0.625224	0.38685	0.356693	0.191142	0.24745	0.567979	1.62867	2.35071	2.05469	0.868857	0.0901547	2.15522	6.90718	0.680725	1.08664	0.204967	1.16354	0.821579	0.306646	0.666577	8.96347	0.970075	0.787743	3.21767
424	E1_U_07.05.2013_F5	E1	-0.360436	-0.196023	0.00179872	-0.310302	0.0244147	0.639013	0.875742	0.111885	0.284246	-0.0516392	0.815446	0.50199	0.774148	3.91583	0.326151	0.348476	0.330233	0.25602	2.30453	0.106956	0.486485	0.183019	0.347193	0.132893	0.241066	-0.133063	0.00706455	0.119458	0.236379	0.340164	0.999205	1.10295	0.621467	0.021212	0.865633	3.091	2.46412	0.476543	0.119323	0.983397	0.687719	0.227468	0.878065	7.46992	0.885106	0.526333	1.94836
425	E1_U_26.02.2013_M1	E1	-0.126282	-0.0299194	0.199598	0.941257	0.685652	0.785295	1.37341	-0.0637018	0.082782	0.0149777	0.153291	0.263568	0.56187	2.82114	0.0723063	0.580946	-0.106097	0.323957	2.63001	-0.293752	-0.108737	-0.181588	-0.337802	-0.271956	-0.132805	-0.205945	-0.0210895	0.121263	0.278718	0.283791	1.58926	1.82759	0.333904	0.0392915	0.515466	2.96885	1.79672	-0.0135746	-0.0663172	0.118166	-0.151037	0.11747	0.125272	19.7073	0.607241	0.41033	1.21037
426	K_U_24.07.2013_M5	K	0.254754	-0.160282	0.0662134	-0.00684789	-0.771115	-0.664014	0.773435	0.446365	-0.0479588	-0.248073	0.312365	0.690537	0.0954888	1.42347	0.0610652	0.288901	0.343627	0.110527	0.880777	0.239439	-0.208744	-0.235126	0.577271	0.372338	0.207101	0.117395	0.140793	0.0902565	0.466091	0.930061	2.0942	1.94268	1.14153	0.159909	0.0427133	2.24984	0.522679	0.634633	-0.00569746	0.435661	1.2818	0.171269	0.402618	18.3443	0.806667	0.463951	1.25169
427	E2_U_11.09.2013_M3	E2	0.0352109	-0.0195751	-0.198245	-0.128478	0.160881	0.495047	0.778949	0.0194028	0.104669	0.236253	0.0507644	0.306701	0.682101	1.78317	0.255313	0.269183	-0.0854921	0.111847	2.47201	0.14373	0.930366	0.238317	0.389835	0.0464004	-0.0623178	-0.277755	0.144525	0.290605	0.171388	0.470856	1.48374	1.71136	0.782646	0.107129	0.894639	3.48	0.629826	0.139969	0.149389	0.30165	0.402379	0.187913	0.494004	11.1595	0.830699	0.375618	2.01357
428	E2_U_12.03.2013_M4	E2	0.445316	-0.363754	-0.0238636	-0.167685	0.0528098	0.344881	0.263873	0.168562	0.539738	0.654592	0.153202	0.449592	0.24518	1.18598	0.201771	0.30816	0.21484	-0.0390177	0.601651	0.238419	0.108856	0.108077	0.648427	0.111242	0.0851344	0.548832	0.0732272	0.678847	0.461292	0.666253	2.4553	1.7389	0.483317	0.00744375	0.421994	1.74716	0.825107	0.89477	0.435065	1.4148	0.666763	0.173091	0.632993	20.4251	1.55039	1.13425	2.5127
429	E1_U_25.09.2013_F4	E1	0.138618	-0.0175021	0.220389	0.731029	-0.197028	0.178974	0.311665	-0.0137572	0.0652156	-0.00550484	0.384749	0.250535	0.140617	1.46423	0.200962	0.578095	-0.0977813	0.347158	1.09015	0.0124649	0.566264	0.0802015	0.54973	-0.0064707	0.645847	0.605196	0.30815	0.652558	0.149019	0.761448	4.07343	2.35001	1.04248	0.209449	1.33633	2.6089	0.909367	0.975857	0.170761	1.03321	0.872926	0.317374	1.28167	16.7443	0.681393	0.468016	2.99776
430	E1_U_10.04.2013_M4	E1	-0.125731	0.173427	-0.0474538	0.389182	-0.201317	0.142717	0.342803	0.101337	0.188956	-0.017277	0.501984	0.657219	0.737671	4.20214	0.157658	0.359947	0.21561	0.0881731	0.813753	0.243117	-0.00939629	-0.172566	0.15096	0.298756	0.480595	0.346645	0.112882	0.591752	0.279231	0.411087	1.78443	2.22968	0.608179	0.150774	0.980703	5.75524	2.30378	0.667744	0.115721	0.423425	0.16344	-0.0650383	0.250055	18.4933	1.01228	0.563889	2.027
431	K_U_18.03.2013_F3	K	-0.172509	0.0338694	0.11867	-0.316754	0.307503	-0.0608064	0.21406	0.283519	0.380769	0.167693	0.619725	0.322658	0.344227	0.735146	0.0588922	0.617105	0.265575	0.351292	0.385427	0.357035	0.382116	0.32577	0.106377	0.23179	0.00172039	0.501817	0.25218	0.307709	0.175588	0.740898	2.26712	3.08121	0.910578	0.129416	1.4626	1.85087	0.572565	0.650629	0.35208	1.45482	0.74634	0.274525	0.538169	21.9431	2.08827	0.636314	3.16235
433	K_U_23.12.2013_F5	K	-0.0271927	-0.0760837	0.122542	0.115109	-0.194851	0.225487	0.582269	0.0848756	0.599942	-0.110883	0.316063	0.285102	0.0865889	0.775755	0.142197	0.419864	0.264831	0.226093	3.15343	0.167741	0.679899	0.0789026	0.333597	0.245547	0.210338	0.51801	0.402559	0.647123	0.559982	0.616091	2.92511	1.77382	1.14118	0.181672	2.15561	3.28959	0.40233	0.949731	0.161678	0.886693	0.782026	0.352856	0.655048	8.17386	1.0643	0.787736	2.95796
434	E1_U_26.02.2013_M2	E1	-0.258109	0.59449	-0.0728469	0.12718	-0.760426	0.143464	0.189082	0.0893089	0.852441	0.0939373	0.130266	0.384798	0.503422	2.29641	0.405934	-0.023162	0.391142	0.256771	1.808	0.211698	0.242321	0.136921	0.410033	0.292005	0.251873	0.160999	0.0067358	0.383763	0.36197	0.455814	2.85927	2.07605	0.441724	0.30617	1.14262	4.01066	1.12925	0.350925	0.137125	0.655334	0.663786	0.259186	1.0361	28.5838	0.837235	0.50007	2.82293
435	K_U_24.07.2013_M1	K	-0.0122266	0.873838	0.21587	0.236829	-0.823927	0.452503	0.326036	0.305659	0.110103	0.632392	0.508308	1.40155	0.727932	-0.0200925	-0.210122	0.527613	0.256736	0.327006	1.23991	0.837753	1.52698	-0.195821	1.1511	0.135029	1.07215	0.934385	0.393808	1.46863	0.0745465	0.723969	1.57077	2.40095	0.902113	0.330238	1.31238	4.4598	0.807131	0.363824	-0.181968	1.55595	0.879	0.519749	1.66182	22.0275	1.86323	0.62741	2.69717
436	E1_U_10.04.2013_F5	E1	-0.4828	0.355969	0.0249311	0.0357679	0.198871	0.359419	0.826155	0.0800111	0.30261	0.470169	0.436702	0.688104	0.50312	2.87686	0.359576	0.119656	-0.0526146	0.421223	1.18438	0.193226	0.175017	-0.0354226	0.318434	0.186617	0.577402	-0.177465	0.33814	0.524651	0.340493	1.03624	1.69146	1.90226	0.960499	0.271762	1.39702	6.14982	0.728314	0.207559	0.161426	1.06161	0.966364	0.00274952	0.702373	14.6047	1.286	0.249076	2.89759
439	E2_U_17.07.2013_M1	E2	0.0516316	-0.0586795	0.00195597	0.130602	0.130808	0.595599	0.458992	0.219227	0.406235	0.21521	0.300346	0.948746	0.307853	1.31849	0.140593	-0.162637	-0.486518	0.0683764	1.68606	0.289453	0.575183	0.102794	0.225726	0.519365	0.41592	1.11624	0.552965	0.499533	0.671143	0.674203	2.87872	1.79131	0.958696	0.121704	1.03899	2.91183	0.766661	0.154248	0.3747	0.918151	0.950737	0.270173	0.514396	21.8128	1.22153	0.420488	2.4676
440	E2_U_11.09.2013_F3	E2	-0.0339703	0.0409565	0.0894799	0.362027	0.291604	0.269147	0.495209	0.0833316	-0.0613484	0.135183	0.567096	0.530315	0.284388	1.06545	0.130646	0.240881	0.132828	0.232989	2.38212	0.114719	0.496425	-0.161185	0.562547	0.0622143	0.502344	0.431047	0.336446	0.798842	0.360693	0.901053	1.52289	1.5181	0.877027	0.0997186	1.64508	2.86024	0.245315	0.827819	0.256699	1.4253	0.698833	0.166684	0.404481	11.2316	0.902628	0.454838	2.6046
441	E2_U_26.02.2013_M3	E2	0.255427	-0.105384	-0.0788481	-0.550064	0.0245102	-0.010813	0.114527	-0.0688706	0.298055	-0.0236028	0.164445	0.0439657	0.335156	1.41985	0.103645	0.142489	-0.229424	0.0799695	2.40397	0.154502	0.326978	0.135994	0.405924	0.0101194	0.300402	0.403102	0.337682	0.798224	0.287025	-0.00483408	2.4094	2.95939	0.528776	0.13279	1.60836	4.14619	0.660799	0.27795	0.0148144	0.602645	0.265263	0.283289	0.817215	40.4072	1.39923	0.663493	2.79656
442	K_U_21.08.2013_M3	K	0.356225	0.0264233	0.0860952	0.0197996	-0.0662032	0.137364	0.424779	0.130558	0.0820764	-0.0773625	0.225391	0.23317	0.428609	1.28969	0.172862	0.151491	0.196881	0.340333	2.28977	0.158309	0.40504	0.192344	0.179241	0.211083	0.0580978	0.184136	0.01602	0.500434	0.202964	0.258409	1.49173	1.1899	0.380327	0.24567	1.07568	2.43666	1.55944	0.436347	0.0755952	0.270893	0.430527	0.147697	0.741895	10.5933	0.497137	0.398282	2.00575
443	E2_U_20.05.2013_M4	E2	0.102542	-0.161446	-0.0315846	0.739879	0.15768	0.323732	1.00313	0.0981185	0.265476	0.000272246	-0.0886777	0.0101732	0.650576	2.44607	0.346255	0.0626139	-0.00560902	0.44437	2.13253	0.128976	0.460789	-0.172846	-0.162663	0.0594511	-0.325912	-0.132683	0.00598045	0.272558	-0.120277	0.179785	1.37719	1.62506	1.01652	-0.0110022	0.641981	2.30358	1.6975	-0.230381	0.0254024	-0.197177	-0.00121311	-0.156527	0.138727	10.4686	0.701942	0.403518	1.1688
444	E2_U_19.11.2013_F1	E2	0.387086	0.0608721	-0.0133214	0.672816	-0.246288	0.371793	0.562475	-0.0471198	0.170536	0.383231	0.196156	0.617498	0.408076	2.38805	0.528272	-0.0731503	1.31373	0.576578	2.42139	0.504209	1.61262	0.13215	1.26942	0.482296	0.487887	0.527097	0.607015	0.792943	0.378174	1.04046	4.1221	3.86674	0.972583	0.257521	2.68013	4.46597	0.784912	1.08665	0.0805358	2.29972	1.14852	0.566623	1.63189	14.0403	1.72107	1.23917	5.41194
446	K_U_24.07.2013_F3	K	0.432731	0.0180554	0.112293	-0.362447	-0.469169	1.01151	0.80136	-0.0442488	0.10175	0.0629096	0.350179	0.281415	0.392446	1.56652	0.219004	0.270955	-0.0977137	0.355215	2.48132	0.211665	0.700583	0.127369	-0.572747	0.0154672	0.0929785	0.94973	-0.0879588	0.934868	0.492631	0.793284	0.867958	1.96219	0.679013	0.0976645	1.71048	3.4648	0.156978	0.684693	0.150964	0.843621	-0.0536743	-0.0522723	0.390675	7.27015	0.690446	0.587341	2.42755
447	E2_U_26.02.2013_M4	E2	0.227415	0.0150738	0.0744047	-0.442147	-0.0939903	0.193553	0.374219	0.0739813	0.384752	0.493484	0.0466753	-0.0838092	0.454905	1.83897	0.167231	0.551181	0.580521	0.181138	0.728749	0.289038	0.099027	0.169291	0.77411	0.259189	0.25057	0.818574	0.660839	0.938843	0.317304	0.544604	2.77951	2.76044	0.736533	0.114848	1.01946	1.86401	1.84842	0.27757	0.141841	0.710368	0.756612	0.178332	1.0273	39.7314	1.93449	0.59802	2.36103
448	E2_U_17.07.2013_M2	E2	0.301501	-0.568579	0.0454398	0.38204	-0.120538	0.288282	0.379815	0.199809	0.74568	0.0881072	-0.44945	1.044	0.708418	2.0907	0.0112367	0.466843	-0.256872	0.145376	2.0187	0.144774	1.00433	0.0953647	0.104199	0.150378	-0.0659477	0.149924	0.114315	0.244205	0.179119	0.743264	2.74629	1.92177	0.533408	-0.00345383	1.35647	4.68062	0.721724	0.477215	0.321147	1.87638	0.897909	0.272048	0.49271	18.815	0.886675	0.135258	2.83543
449	E1_U_05.06.2013_F1	E1	0.159914	-0.0815688	-0.0642255	0.0741434	-0.144111	0.349499	0.582792	-0.0204194	-0.0499314	-0.0328407	0.391631	0.541518	0.25494	1.5451	0.269206	0.587021	0.043322	0.318527	0.634744	0.0103367	0.269498	0.0582189	-0.00759098	-0.285077	0.164023	0.0984355	0.148949	0.313217	0.264686	0.683361	1.31996	1.39727	1.11483	0.173983	1.05237	2.40843	0.752731	0.448214	0.177178	1.17338	0.693961	0.233515	0.607162	10.2717	0.766943	0.244092	2.32519
451	K_U_18.03.2013_F5	K	0.47054	-0.176509	-0.00631623	-0.0376506	0.138096	0.0647276	0.14999	0.118523	0.566798	-0.0463063	0.616773	0.275732	0.13135	0.197582	-0.217035	0.0362763	0.360157	0.216355	0.690318	0.277376	0.135622	0.231886	0.505394	0.293078	0.597612	0.5568	-0.128989	0.551431	0.128739	0.871193	1.86618	2.09292	0.654673	0.0601347	0.612556	1.37792	0.616794	0.700652	0.04458	0.825836	0.514228	0.245912	1.0238	18.6962	0.960867	0.472993	1.66917
452	E1_U_14.08.2013_M5	E1	0.113531	0.125866	-0.000430709	-0.0136211	-0.011211	0.457593	1.00693	0.118211	-0.247082	0.0436089	0.490162	0.57211	0.747313	3.1292	0.496879	0.116452	-0.0234914	0.426739	1.89577	-0.0940931	0.406076	0.07328	-0.00515395	0.031189	0.0880816	-0.0925665	-0.085532	-0.0917529	-0.0340771	0.285552	1.43355	1.35824	0.60931	0.153508	0.789279	3.4819	1.09878	0.299188	0.0816454	0.705533	0.433474	0.21287	0.510128	12.1115	0.61748	0.570446	1.63487
453	K_U_04.09.2013_F3	K	-0.0173812	-0.010444	-0.0448757	0.0867904	0.207237	0.532659	0.647799	0.0836706	0.0921104	-0.0777754	0.772697	0.477388	0.503886	0.779416	0.167563	0.0136533	-0.166273	0.226643	1.70683	0.149145	0.166516	-0.108641	-0.0787218	0.0335716	0.301429	0.136439	-0.0563436	0.231232	0.198753	0.592607	1.1543	1.5616	0.881413	-0.040722	0.672088	2.14445	0.53005	0.38331	0.0564774	0.750676	0.647278	0.198306	0.481488	6.89587	0.761277	0.249548	1.68278
454	E2_U_14.08.2013_F2	E2	0.305733	0.381681	0.207263	-0.0144435	0.279138	1.02218	0.578703	0.185176	0.717483	0.140197	1.03244	0.6233	0.263646	1.01378	0.0205651	0.410546	0.447894	0.304254	0.871765	0.0173625	0.512999	-0.210912	0.411617	0.18314	0.418707	0.0719483	0.0758681	0.316666	0.402925	0.657981	2.0275	1.52524	0.475398	0.20166	0.990758	1.68209	0.350664	0.498882	0.0329668	0.944201	0.540527	0.269474	0.184979	8.51887	1.3446	0.425604	2.55371
455	E2_U_25.09.2013_F4	E2	0.540294	-0.239339	-0.0568724	-0.116674	0.28693	0.107447	0.519259	0.0369804	0.130931	0.250975	-0.365287	0.340209	0.208769	1.10129	-0.00652706	0.0323831	0.456654	0.311299	4.98395	0.0736117	0.697162	0.0917708	0.805397	0.479901	0.368394	0.22969	0.482986	0.498744	0.247584	1.20937	2.74048	2.34112	0.672696	0.18217	2.75929	4.1115	0.476254	1.00363	0.211826	1.57839	0.990397	0.0584106	0.361673	9.63283	1.29662	0.621773	2.97112
456	E2_U_26.02.2013_F2	E2	0.233372	0.225398	0.489558	0.279803	-0.336755	0.893608	0.921087	0.367364	0.256897	0.481707	0.662969	0.665516	0.673876	2.27855	0.400013	0.643004	1.14762	0.528749	0.422443	0.0183592	0.881761	0.0500297	0.676829	0.30377	0.848117	0.855725	0.440476	0.777406	0.500938	1.01549	2.82056	2.20445	1.12233	0.31769	2.04433	3.28561	0.53139	0.653602	0.511128	1.5906	1.27916	0.344983	0.898278	20.8901	1.69415	0.731228	3.38749
457	E1_U_23.10.2013_F3	E1	0.82371	0.224114	-0.0726917	-0.202804	-0.400503	0.606705	-0.258097	0.2481	0.735622	0.382576	1.16997	0.945301	0.56814	2.80711	0.299269	0.779899	0.840126	0.115898	1.91575	0.671609	0.490717	0.231104	0.491697	0.318951	0.420958	0.771766	0.46584	1.46421	0.669642	1.499	4.13989	2.14003	1.32512	0.214758	2.861	5.85368	0.504648	1.13501	0.534626	2.4947	1.56948	0.0636574	1.16733	13.995	1.51977	0.674982	4.57042
458	E2_U_23.10.2013_F2	E2	-0.86432	-0.0728022	0.255074	-0.0842732	0.87677	0.302502	0.121404	0.269776	0.239096	0.103635	0.852452	1.38535	0.485514	1.57931	0.200115	0.0553778	0.277782	0.408105	0.113069	-0.309573	0.227291	-0.0634689	0.330392	0.569485	0.192322	-0.535441	0.207825	1.14514	0.317509	0.608543	2.33839	1.24176	-0.171834	-0.145218	0.61304	2.74833	0.469159	0.960975	0.480211	1.61621	0.756709	0.282358	0.698195	12.55	0.605101	0.485553	2.99092
459	E1_U_26.02.2013_M5	E1	-0.0648859	-0.0168565	0.0151005	-0.123579	0.00599414	0.21235	0.371293	0.419885	0.504737	0.0731569	-0.432166	0.341685	0.493115	3.18826	0.113295	0.288559	0.243363	0.152891	0.904792	0.0783692	-0.00116767	-0.106535	-0.209579	-0.175729	0.255744	-0.693365	-0.0052642	0.288549	-0.0324014	0.169458	2.43211	2.04661	0.141057	0.244017	1.03524	1.47071	2.60251	0.0835769	0.0401408	0.215521	-0.0922527	0.0207881	0.332604	32.0569	1.55196	0.624898	1.75769
460	E2_U_07.05.2013_M3	E2	0.413928	0.0477753	-0.00657654	0.0211044	-0.22219	0.329804	0.462897	0.189514	0.0743672	-0.00199705	0.0143179	0.143105	0.683875	3.07622	0.557005	0.269026	0.314044	0.411006	2.82972	0.0267601	0.0542157	0.200526	-0.147268	0.141943	0.119889	-0.00141324	0.121272	0.293872	0.709759	0.538534	1.41262	2.31874	0.801868	0.0558188	1.30272	4.25979	1.19296	0.338908	0.0299009	0.864945	0.626361	0.215215	0.952296	14.0664	0.817997	0.427273	2.42644
461	E2_U_11.09.2013_M5	E2	0.253683	0.103794	0.0652236	0.496345	-0.188675	0.779381	0.521625	-0.0225979	0.217056	-0.0410252	-0.10185	0.762666	0.457591	2.12667	0.287482	0.16872	0.508954	0.407212	1.94825	0.207459	0.20237	0.243997	0.119333	0.163966	-0.126595	-0.00839505	0.158044	-0.161097	-0.0363465	0.342137	0.617419	1.68784	0.218182	0.108367	1.22667	2.97599	0.0527275	0.146881	0.181569	1.26332	0.368982	-0.0358973	0.35683	6.04247	0.724629	0.493318	2.278
462	K_U_01.03.2013_F1	K	-0.701225	-0.0100317	-0.278684	-0.124553	-0.426343	0.786276	-0.380169	-0.0365443	0.0680768	-0.52632	0.338386	0.243694	0.170858	0.247483	-0.0154583	0.22775	1.46008	0.580468	0.899065	-0.253565	0.589893	-0.121649	-0.102643	-0.024395	0.22864	0.552799	0.461899	-0.362533	0.680353	0.571909	2.04743	2.32722	0.357163	0.0152172	1.46107	1.56635	0.944228	0.183537	-0.563567	0.702086	0.977314	-0.131529	0.910548	33.7056	2.80023	0.59419	3.84592
463	E2_U_25.03.2013_M5	E2	0.000657731	0.00315137	0.0870174	0.0636799	0.18024	0.205916	0.467658	0.144798	0.408311	0.309398	0.510039	0.419335	0.461178	3.16547	0.145585	0.550004	0.364497	0.354301	1.01997	0.232995	0.239948	-0.0167164	0.677404	-0.231471	-0.0663764	-0.0616166	0.0138889	0.186933	0.177055	0.335352	2.10372	1.847	0.716703	-0.0392915	1.0834	2.88218	2.12035	0.584877	0.196388	0.637616	0.336305	0.0748277	0.490491	17.3139	0.996883	0.586509	2.74525
464	E1_U_28.08.2013_F2	E1	0.0786835	-0.0513688	-0.0115475	-0.197547	0.0790776	0.265918	0.357256	-0.00295572	0.321802	0.431385	0.642831	0.750505	0.339687	1.35809	0.276909	0.223684	0.29618	0.31241	2.45572	0.094115	1.04269	-0.0416163	0.131624	-0.0790797	0.156704	0.229854	0.102673	0.348382	0.457721	0.946185	1.12652	1.94871	1.07848	0.167161	1.33228	4.0455	0.742968	0.610119	0.250685	0.864066	0.580095	0.162389	0.716137	11.1599	0.973812	0.523807	2.62259
465	E2_U_12.03.2013_F2	E2	0.214955	0.579249	0.120116	-0.0973217	0.019757	0.00146465	0.329441	0.127522	0.266229	0.251736	0.615388	0.220168	0.30562	1.09442	0.00955708	0.770409	0.393416	0.112988	1.0939	0.0666231	0.584492	0.177428	0.728561	0.474966	0.66683	0.796871	0.128732	0.689952	0.339716	0.447038	3.11021	2.57647	0.314026	0.114242	1.44163	1.21629	0.5568	0.698057	-0.0341583	1.35516	0.539626	0.419405	0.913468	30.8763	1.2336	0.753651	2.21759
467	E1_U_24.04.2013_F1	E1	0.0965425	-0.0884324	-0.0564503	0.239184	0.0597266	-0.197471	0.0101825	-0.210404	0.0299879	0.288376	0.79032	0.449337	0.374822	1.16769	0.153961	0.278185	0.0999082	0.137628	0.826955	0.254476	0.569391	0.324469	0.790726	0.345785	0.304028	0.307164	0.0572304	0.21185	0.396096	0.632566	1.56347	1.93852	0.728453	0.3158	1.64036	3.66287	2.24829	0.983766	0.106869	1.12996	0.810406	0.222199	0.23519	16.2065	1.0309	0.714362	2.34119
468	K_U_01.03.2013_M1	K	-0.0788199	0.0692557	0.108393	0.424565	-0.0395917	1.32431	0.89772	0.110839	-0.0628367	0.0491853	0.196928	0.679703	0.736228	4.70408	0.515495	-0.0752346	0.241937	0.347942	3.40016	-0.290292	-0.3913	-0.0626496	-0.17371	-0.165022	-0.458302	0.0312465	-0.0483928	-0.0976714	-0.0588984	0.499467	1.89588	2.53839	0.429535	0.162438	1.24961	4.90133	1.45378	-0.064186	0.159868	0.238116	0.058775	0.200226	0.184591	11.9613	0.367364	0.181353	1.29966
470	K_U_10.07.2013_F4	K	-0.0192666	-0.246006	0.0196517	-0.246687	0.288522	0.459991	1.33378	-0.218453	-0.131934	0.169729	-0.145499	0.344119	0.0625958	1.60091	0.290195	-0.393423	0.197355	0.0871396	1.15838	-0.26627	-0.119593	0.194044	0.279925	-0.379025	0.0668375	-0.266674	-0.268069	0.133417	-0.474748	0.0174042	0.125429	2.37183	-0.00338351	-0.0132644	0.639935	2.07278	0.488643	0.646001	0.18254	-0.0774325	0.581788	0.151581	0.428644	7.01885	0.748613	0.491212	1.54757
471	E1_U_26.02.2013_F2	E1	-0.10632	-0.0788839	-0.062877	0.237699	0.304468	-0.430159	0.607154	0.153104	-0.0509155	0.20474	0.590116	0.442548	0.389292	2.19525	0.142387	0.168616	0.322705	0.460205	0.912568	0.38172	0.688259	-0.0738944	-0.0861817	-0.170707	-0.217679	-0.241842	0.140517	-0.407922	0.472936	0.454214	1.06329	2.6435	0.627147	-0.0393761	0.957635	2.9973	0.587266	0.28634	0.0208891	0.781294	0.60103	0.0633619	0.473255	17.8513	0.750716	0.36528	2.54593
473	E2_U_09.10.2013_M4	E2	0.194858	-0.211931	-0.0535074	0.566901	0.329336	0.210055	0.444564	0.201901	0.214023	0.0912253	0.643254	0.759319	0.717257	2.96679	0.2534	0.914857	0.573517	0.324756	2.47934	0.0357682	0.463089	0.0406465	0.355139	-0.0129928	0.600108	0.533127	0.740124	0.635202	0.646459	1.23978	3.26273	2.49412	0.619853	0.12599	2.10102	4.34896	0.445894	0.872544	0.320001	1.92999	1.62472	0.37057	1.64713	12.4217	2.24956	1.39014	5.21366
474	E1_U_17.07.2013_F1	E1	0.126112	-0.127197	0.226501	-0.255056	-0.371854	-0.0323726	0.655136	-0.014089	-0.173469	-0.135526	0.403628	0.587715	0.680396	2.52056	0.427443	-0.116285	0.0621208	0.197337	0.491575	-0.095396	0.396526	-0.0315844	-0.375226	-0.100982	0.0838153	0.0939007	0.209039	0.870429	0.243237	0.246518	0.998069	1.18518	-0.137155	0.145854	1.26549	2.75325	0.179368	0.237202	0.0388829	0.327118	0.634412	0.0219858	0.126505	6.84553	0.626802	0.110156	1.4923
475	E1_U_03.12.2013_F3	E1	0.0445994	0.119256	0.096855	0.412795	0.109503	-0.0887205	0.53562	0.0135535	0.208387	0.238899	0.816395	0.393812	0.352392	0.899375	0.0164338	0.693723	0.396647	0.121526	3.36172	0.422342	0.352591	0.112576	1.5103	0.532552	0.602136	0.419823	-0.0506136	0.710548	1.09445	1.2657	2.66626	2.91977	1.47476	0.252726	2.42774	5.02736	0.254954	1.36053	0.596314	2.12242	1.53929	0.558305	1.52102	11.6319	1.42728	1.08774	4.76739
476	E2_U_12.03.2013_F3	E2	0.679392	0.253559	0.180705	0.254916	-0.133244	0.0536758	0.381741	0.028816	-0.0642179	0.60253	0.430521	0.490954	0.0348059	0.912176	0.0611336	0.760483	1.10592	0.363613	0.728002	0.263263	0.517314	0.198855	0.986922	0.558229	0.755688	1.25555	0.269651	1.11673	0.896952	0.549437	2.51047	1.95999	1.06485	0.211036	1.99803	2.43247	0.795771	0.818922	0.322921	1.72655	1.17444	0.424046	1.15021	14.112	2.82189	0.965312	3.80428
477	E1_U_13.01.2014_F4	E1	-0.145257	0.0123598	-0.060636	0.0984114	0.351112	0.561107	0.727778	0.155131	0.355721	0.179491	0.893146	0.85645	0.728784	2.79255	0.223187	0.739854	0.742234	0.38681	1.83702	0.251869	0.704179	0.0887405	0.822503	0.0984523	0.538452	0.547368	0.293776	0.759682	0.441072	0.710086	3.11522	2.32139	1.06058	0.155595	1.69202	2.95341	2.32226	0.982129	0.389074	1.93889	1.07966	0.320379	1.20505	7.47283	1.18741	0.983404	3.87873
478	E2_U_11.09.2013_F1	E2	0.0894555	0.165881	0.10335	0.0984958	-0.200175	0.67205	0.615639	0.0552885	0.0424605	0.0453609	0.468331	0.126557	0.0174803	1.38432	0.160203	0.137179	-0.124009	0.0863866	2.02319	0.0244328	0.297949	0.148618	0.414722	0.172828	0.319606	-0.000675498	-0.133934	0.197472	0.183668	0.702551	1.29782	1.2383	0.668398	0.137511	1.27847	2.58367	0.345944	0.15276	0.11122	1.47727	0.737051	0.12609	0.206149	9.19193	0.909243	0.256404	2.35672
479	E1_U_19.11.2013_M4	E1	0.107254	0.194217	-0.0503278	0.0777484	-0.209344	0.38184	0.605139	-0.0687647	0.394214	0.173431	0.331604	0.969715	0.558083	2.68895	0.420133	0.432703	0.419738	0.726446	3.6799	0.32719	1.27545	0.0242995	0.788108	0.318859	0.484448	0.429137	0.374135	0.907097	0.740005	1.86257	3.53465	2.4593	1.09502	0.217907	2.6225	5.46673	0.229346	1.25042	0.443412	2.00376	0.701699	0.332677	1.10368	12.1429	1.26016	0.893451	4.47678
480	E2_U_19.06.2013_F5	E2	0.0100007	0.0572964	-0.141313	-0.236149	-0.226451	0.701509	1.23067	0.238681	-0.0644706	0.299448	0.180825	0.53905	0.342815	1.52809	0.149156	-0.147752	-0.0869101	0.176435	1.1586	0.712708	0.252368	0.106146	-0.420966	-0.0165998	-0.00575913	0.303692	0.1848	0.177128	-0.0331598	0.215751	1.00808	1.4613	0.648521	0.149917	0.374895	2.85513	1.04898	0.407539	0.105935	0.635405	0.370018	0.20217	0.150793	8.37719	0.822153	0.340369	1.54064
481	K_U_21.08.2013_F1	K	0.117533	0.151558	0.0770236	0.126033	0.576824	0.0932998	0.408762	0.0440948	0.110897	0.327097	0.611766	0.416856	0.355059	0.877999	-0.0570612	0.185974	0.0710792	0.241175	0.801008	0.152004	0.230492	0.00328675	0.50247	0.246016	0.1944	0.00891108	0.153593	0.572515	0.243876	0.628654	1.42968	1.34466	0.787547	0.225409	0.971909	1.7817	0.642761	0.738355	0.109844	1.08222	0.787181	0.167399	0.627306	16.8312	1.17251	0.609199	2.97184
482	E2_U_13.01.2014_F1	E2	0.0213062	-0.372892	0.154739	0.241866	0.187084	0.2812	0.145574	0.0545968	0.189058	0.0368557	0.634814	0.501771	0.154382	1.33813	-0.167303	0.0822862	-0.151437	0.0635102	1.4188	-0.108399	0.385771	0.151041	0.513802	0.146669	0.0651291	0.143506	-0.0882903	0.127844	0.283056	0.153722	2.12736	1.56028	0.534998	0.0931338	1.47197	2.73191	0.298514	0.212851	0.146241	0.988274	0.749166	0.208146	0.76236	9.44592	0.94019	0.586732	2.13722
483	E1_U_10.04.2013_F3	E1	0.413811	0.077784	0.105863	0.62981	0.143307	0.433123	0.317726	-0.128481	-0.153857	-0.19138	0.702525	0.276639	0.522612	2.56874	0.172109	0.304702	0.552874	0.35019	0.653029	-0.108268	0.114438	-0.218427	0.311449	0.327327	0.00828725	-0.556318	0.0752501	0.387311	0.0309264	0.853044	1.44958	1.15729	0.750578	0.229296	1.07801	4.01799	0.308955	0.873784	0.16874	0.0314998	0.159501	0.0552838	0.290279	10.6419	0.918186	0.172845	1.96551
484	E1_U_03.12.2013_F2	E1	-0.194589	-0.216969	0.0319198	-0.1599	-0.116984	-0.100355	0.896332	-0.0446981	0.0496645	-0.417405	0.680993	0.988968	0.457771	0.990418	-0.209021	0.0893249	1.06181	0.664559	1.16005	0.343703	0.87634	0.0519551	0.820421	0.40502	0.179049	0.57844	0.586368	0.670531	0.357207	0.948168	2.29484	2.67421	1.11925	0.0823495	2.42194	3.60297	0.742976	0.661234	0.128136	2.02916	0.69311	0.177484	0.0430616	6.25567	1.42564	0.239433	2.11892
485	E2_U_10.04.2013_F1	E2	-0.187826	0.123327	0.16776	0.131457	0.250107	0.38148	0.998508	0.406863	0.493176	0.3479	0.670824	0.424452	0.164483	0.746898	0.305437	0.00482264	0.121033	0.199106	1.53073	0.397569	0.298189	-0.230084	0.471904	0.16115	0.631233	0.502603	0.218294	0.69674	0.166753	0.765971	1.3108	1.93219	1.37567	0.158439	1.16376	2.8654	0.75376	0.634297	0.193417	0.863791	0.475247	0.344232	0.532505	10.6906	0.959588	0.802661	3.13497
486	K_U_10.12.2013_F2	K	-0.0810384	0.124334	-0.159686	-0.619474	0.0781559	0.133212	0.873582	0.152956	0.441618	-0.0781126	0.712323	1.21068	0.292849	1.41348	-0.109507	0.110674	0.671788	0.545399	0.525814	0.375443	0.648993	0.138547	-0.0275906	-0.299544	0.149741	-0.227795	0.446306	0.55824	0.367128	0.934429	3.5376	1.08245	0.106005	0.120642	1.40543	2.16896	-0.00243022	0.739376	0.502805	1.0179	0.987502	0.10245	0.808618	9.12692	1.07349	0.424428	2.06495
487	E1_U_23.10.2013_F4	E1	0.348066	-0.116698	-0.0396116	0.0217329	0.109566	0.222131	0.808654	0.112714	0.310322	-0.572989	1.16779	1.2342	0.344063	2.47106	0.423847	0.646832	0.563791	0.647149	2.32646	0.200802	0.304434	-0.301792	0.247688	-0.00985345	1.03526	0.864821	0.570456	1.42724	0.529233	0.560898	1.81777	2.47995	0.871131	0.129191	2.87703	4.89605	0.539184	0.930063	0.233743	0.611397	1.86022	0.598753	0.929626	6.47675	1.71872	0.940389	4.19247
488	E1_U_19.06.2013_F2	E1	-0.263142	0.0229977	-0.30826	-0.53114	-0.0452398	0.261691	0.781697	-0.0162876	-0.390924	-0.0177543	0.260569	0.258881	0.0633998	0.861749	-0.082129	0.830484	0.588072	-0.0995604	0.686104	-0.00114168	-0.191523	-0.0815308	-1.44026	0.369598	-0.0202854	0.133236	0.175339	0.241019	-0.291683	0.40152	1.81428	2.00509	0.785548	-0.036143	1.12983	1.70173	0.599109	0.765001	0.0856991	1.28403	0.816008	0.322586	0.516687	6.72007	0.882726	0.731828	2.4762
489	E1_U_13.01.2014_M2	E1	-0.0320784	-0.0962887	0.0709292	0.120022	0.214175	0.108436	0.847069	0.258185	0.386312	0.0905734	0.189034	0.635481	0.30906	1.76532	0.223739	0.674365	0.583416	-0.053934	2.76376	0.0415554	0.649823	0.302087	0.0868838	-0.114152	0.0990752	0.169731	0.33384	0.560169	0.317869	0.938747	1.33362	2.16169	0.68275	0.145765	2.2149	4.40099	0.454269	0.747014	0.176018	0.803919	1.10508	0.442131	0.911051	7.23887	1.17874	0.979763	3.36704
490	E2_U_07.05.2013_F3	E2	0.154876	0.149522	-0.0623752	-0.331339	0.224124	-0.331264	-0.226955	-0.115774	0.565713	-0.0291302	0.442757	0.490485	0.342239	0.93853	0.0523602	0.280354	0.15493	0.17208	0.737757	-0.158425	-0.144893	0.289603	0.410756	0.0754114	0.502006	0.374493	-0.0406603	0.277525	0.637313	0.507091	2.33951	1.52882	0.633951	0.115843	1.01624	2.18781	0.809791	0.166499	-0.0939405	1.10194	0.956502	0.134843	0.695014	18.3802	1.63642	0.691035	2.81121
491	K_U_29.05.2013_M5	K	0.0198302	0.0618945	0.241748	0.121981	-0.260489	-0.076124	0.533372	-0.13855	-0.229952	-0.57974	-0.0358006	-0.0581302	-0.127066	1.28401	0.364273	0.819566	0.687828	0.523579	2.80789	-0.0349907	0.455257	0.50359	0.600615	0.266098	0.13801	-0.0443106	-0.251938	-0.0935756	-0.286798	0.731339	0.955313	1.57718	0.683465	0.0581874	1.18988	3.09133	0.657091	0.396683	-0.110806	0.308543	0.668181	0.391661	0.51684	24.7084	0.72806	0.422455	2.63236
492	K_U_12.06.2013_M4	K	0.174526	-0.0304482	0.0913897	1.76557	-0.324185	1.10146	0.642231	0.00298235	-0.0394334	0.157965	0.00375554	0.0993012	0.304244	1.71481	0.277936	0.232836	0.222067	0.228817	2.67191	0.0151119	0.262557	0.265405	0.308007	-0.223893	-0.322961	-0.525742	-0.118913	0.12271	-0.10278	0.0781815	0.417898	1.43819	0.102093	0.0665355	0.775341	2.81699	0.329241	-0.170188	0.0377283	0.510508	0.492922	0.22428	0.215614	5.3835	0.765842	0.390249	2.16812
493	E1_U_12.03.2013_F1	E1	-0.135969	0.128787	-0.137186	0.241231	0.595153	0.252933	0.596997	0.230274	0.447831	0.322345	0.583722	0.196371	0.163567	1.30961	-0.14676	-0.460086	-0.251173	0.0933776	1.91771	-0.0217638	0.7195	0.484594	0.750683	0.195137	-0.0688755	-0.583087	0.344728	0.340378	0.300025	0.628287	3.11342	2.42142	0.803981	0.244415	2.66168	3.69961	0.203142	0.728753	0.119538	1.77452	1.00728	0.498622	1.28818	12.0693	1.45977	0.833382	4.96017
494	K_U_01.03.2013_F5	K	0.0340389	-0.313569	-0.10779	0.115873	0.0851537	0.115875	0.0631467	0.0936717	0.1389	-0.215373	-0.409021	0.12178	0.407355	1.66347	0.212565	0.105589	0.281532	0.486376	2.58066	0.533869	0.572179	0.115529	0.36612	0.22994	0.369302	0.136363	-0.0191484	0.473323	0.392388	0.620231	1.98274	1.75555	0.169915	0.0420763	1.09789	3.49222	1.96416	0.270195	0.224096	0.536907	0.616562	0.128097	0.728839	19.2297	1.01242	0.390779	2.67295
495	E1_U_26.02.2013_F3	E1	-0.41594	-0.214951	-0.0996661	0.0254447	0.103506	0.809873	1.10229	0.0477698	-0.386819	-0.112727	0.314141	0.571115	0.29469	1.59864	0.267943	0.32691	0.16879	0.437182	1.24409	0.0944814	0.14222	-0.0510839	-0.320067	-0.224579	-0.182784	0.0864701	0.0466448	0.371889	0.596094	0.368883	0.960555	1.78526	0.326895	0.107454	1.3188	2.15307	0.545125	0.0932518	-0.104938	0.733926	0.552296	0.197202	0.456269	9.87132	0.943895	0.437251	2.81644
496	E2_U_09.10.2013_M3	E2	-0.0436665	-0.240421	-0.0266148	0.207096	0.100992	0.0517551	0.685063	0.00321286	-0.000764751	0.241144	-0.0112811	0.52573	0.110314	1.99457	0.146283	0.54149	0.520817	0.178265	2.69866	-0.0361607	0.571105	0.0137689	0.655297	0.39669	0.0645946	0.0632641	-0.0025803	0.390826	0.568122	0.777481	3.49582	2.43794	0.785928	0.145641	1.12029	3.43633	0.276085	0.56093	0.215089	1.0688	0.819639	0.481977	0.78265	13.8793	1.03201	0.57822	2.41815
497	E2_U_22.05.2013_M2	E2	0.18285	0.400228	0.192898	0.864859	0.476774	0.750097	1.21994	0.152791	-0.0006086	0.173459	0.125563	0.413262	0.597355	4.23474	0.388011	0.182595	0.588385	0.327845	2.54578	-0.102346	-0.0184612	-0.218456	-0.473105	-0.0460725	0.394763	-0.260306	0.00586987	-0.27584	0.135817	0.66343	1.04682	2.15819	0.349411	0.0931179	0.78292	3.94544	0.363718	-0.101316	-0.0528102	0.177556	0.23431	0.0122699	0.349259	11.5072	0.665958	0.308424	1.50364
498	E1_U_07.05.2013_M3	E1	-0.341852	0.260871	0.241882	0.125335	0.26987	0.164838	0.685887	0.284384	0.209649	-0.0797489	0.0457965	0.557485	1.03754	4.8248	0.52413	0.312172	0.292955	0.245386	0.867088	0.133537	-0.0941373	-0.00384967	0.359232	0.175764	0.26227	-0.265166	0.0131287	0.0991389	-0.0415287	0.240055	1.17163	1.13665	0.767169	0.194589	0.430354	5.51415	0.868319	-0.192578	0.0214095	0.503474	-0.0405615	-0.0373462	0.197278	12.5286	0.943582	0.31407	2.52237
499	E2_U_22.05.2013_M3	E2	0.353572	0.0394321	-0.0142822	0.237062	-0.566085	0.23306	0.883608	0.0303934	0.0878344	0.304482	-0.158972	0.223798	0.588472	2.26317	0.198496	0.428375	0.145287	0.24051	1.88053	0.241328	0.639174	0.192047	-0.0784291	-0.0667858	0.39252	-0.00331684	0.0427318	0.15565	0.405584	0.133467	1.80786	1.40551	0.676268	0.109997	1.06545	3.50013	1.36244	0.238834	0.247834	0.838335	0.465015	0.224445	0.507112	10.9228	0.526632	0.535026	1.83908
500	E1_U_17.07.2013_M3	E1	-0.313932	0.0405129	-0.0188009	0.292779	0.465549	0.286633	0.395981	0.0549476	0.337562	0.135184	0.566062	0.404924	0.601625	2.05078	0.429087	0.577895	0.646533	0.258378	1.62634	0.15802	0.744558	0.212971	0.996621	0.0389533	0.0793775	0.517868	0.296399	0.882081	0.86209	0.834461	2.15961	1.58052	0.672487	0.105615	1.49838	5.35866	1.25424	0.875681	0.294773	1.48675	1.04455	0.46743	0.985158	14.4799	1.25149	0.841333	3.64096
501	E2_U_07.05.2013_F2	E2	-0.151738	-0.20148	-0.0362445	-0.178954	-0.111485	-0.303779	0.143769	-0.0387379	0.15458	-0.0765134	0.379674	0.705937	0.135222	1.19284	-0.205818	0.124578	0.58364	0.455527	1.765	0.384	0.409514	0.257113	0.0643379	0.3538	0.370675	0.504476	0.337269	1.30979	0.467788	0.468431	2.13618	2.76123	0.562325	0.13277	1.13977	1.69961	0.968783	0.677563	0.242214	1.17216	0.234064	0.204187	0.643213	31.0202	1.50376	0.704125	1.93268
502	E2_U_31.07.2013_F4	E2	0.245652	0.474799	0.160427	0.33969	-0.184808	0.135554	0.598387	0.0396193	0.505518	0.101939	0.989717	0.920636	-0.032084	0.850657	-0.141739	0.414792	0.225978	0.342918	1.95812	0.108361	0.452186	0.00338292	0.863858	0.365381	0.800355	0.747489	0.275036	0.748332	0.368164	0.228182	1.68359	1.0295	0.686583	-0.0348119	0.918346	2.79918	0.675125	0.733344	0.185999	1.53537	0.757786	0.288921	0.917863	16.0487	1.09989	0.485247	2.69989
503	K_U_10.12.2013_F1	K	0.246144	0.430215	-0.0419131	0.139543	0.299823	0.396819	1.02842	0.0196373	0.461918	0.0728286	0.434381	0.577309	0.480703	1.00717	0.0188242	0.499767	-0.00203671	0.164754	1.26594	0.242376	0.440952	-0.177851	0.631576	0.435317	0.376534	0.708594	0.449894	1.22301	-0.278158	1.40693	4.02832	2.59051	1.21238	-0.0604876	2.27983	2.56536	0.507084	1.06803	0.0996617	0.603079	0.174973	0.523846	0.981719	18.5893	1.06726	0.70687	1.82323
504	E1_U_09.10.2013_M2	E1	-0.0966642	0.120901	0.0886291	0.061367	0.227555	0.505195	0.416348	0.198402	0.0685403	0.218504	0.90167	0.338676	0.271055	0.901393	-0.0424419	0.239384	-0.806832	0.103128	0.504253	-0.372048	0.986721	0.437186	0.265068	0.891401	0.652236	0.897232	0.335559	1.18387	0.946459	0.447061	4.01723	2.29791	0.613475	0.227742	1.06813	3.64883	0.741473	1.43412	0.615629	2.17529	2.12148	0.444709	1.72075	12.5795	2.4667	1.12661	6.32996
505	E1_U_31.07.2013_M3	E1	-0.22324	-0.577495	-0.0912536	-0.0284993	-0.122519	0.147779	0.262534	-0.0402044	-0.265209	0.0693897	0.772281	0.879015	0.541975	4.11458	0.175646	0.530121	-0.070305	0.31708	0.537022	0.362775	0.655294	0.0191201	0.638662	0.322392	0.630662	0.20767	0.16943	0.246838	0.795798	0.508035	1.77467	1.44119	0.767242	0.227249	1.47247	6.37915	0.651157	0.223167	0.0494472	1.55998	0.965061	0.397815	0.529478	19.0861	1.53376	0.837761	2.92476
506	K_U_24.07.2013_F1	K	0.0364275	0.0319249	0.17656	-0.123998	-0.294888	0.0991412	-0.0669382	0.00847407	0.0575074	0.0598507	0.32881	0.547592	0.225493	0.248687	0.248594	0.438757	-0.13916	0.408854	1.08696	-0.10798	0.224315	0.0294614	-0.423643	-0.127109	-0.313981	-0.10413	0.0327921	0.249249	-0.397765	0.232518	0.372852	1.20203	0.808918	0.221678	1.40111	2.39167	0.0737267	0.493582	0.00363436	0.850757	0.276055	-0.0408074	0.30989	8.51956	0.730682	0.313681	1.78445
507	K_U_26.06.2013_F3	K	-0.184539	0.0109764	-0.217397	-0.0541394	0.0430296	0.0560375	0.107054	0.00835526	0.143996	-0.00433009	0.314704	0.408541	0.25998	1.43591	-0.0140433	0.363696	0.212644	0.182884	1.45204	0.110119	0.355295	0.0218649	0.23365	0.297014	0.0671213	0.405932	0.128174	0.610188	0.387213	0.448718	2.05554	1.73861	1.36724	0.231319	1.16543	2.5056	0.660118	0.031404	0.0032229	0.660634	0.489184	0.130848	0.630841	14.9147	1.02406	0.304722	2.28552
508	E1_U_31.07.2013_M5	E1	-0.136309	-0.0974255	0.139633	0.452372	-0.0615311	-0.129556	-0.0689868	-0.0318987	0.201301	0.254837	0.263663	0.879251	0.229476	2.11763	0.401536	0.464669	0.367126	0.312831	2.62337	0.174212	0.286755	0.0175608	-0.153232	0.20745	0.167558	0.203596	0.0840727	0.677987	0.457212	0.285249	1.0107	0.726673	0.644125	0.179369	0.916298	2.86205	0.990045	0.0346713	0.0934553	0.788242	0.88813	0.177741	0.299323	14.7761	1.57708	0.732394	2.24097
509	E1_U_25.03.2013_F4	E1	-0.288789	0.0483848	0.234326	0.365956	0.216457	0.34891	0.46539	0.32936	0.360661	0.423151	0.353768	0.289837	0.552252	1.26437	0.0342496	0.46457	0.657741	0.358337	0.951252	-0.107125	0.0357543	-0.0765458	0.492015	0.288822	0.295081	0.527683	0.138517	1.02274	0.503435	0.911256	1.15237	1.16364	0.628171	0.0917453	1.98238	3.20502	0.359764	0.0652053	-0.0776699	1.43355	0.667025	0.214704	0.479262	12.2154	1.12024	0.658983	2.53064
510	E1_U_16.12.2013_F5	E1	-0.332619	0.075754	0.122762	0.51952	-0.226568	0.972023	0.676299	-0.0156363	0.49202	0.111795	0.562185	0.436942	0.359808	2.70881	0.163232	0.743297	0.160361	0.0995089	2.66349	0.418606	0.778855	-0.00647168	-0.329969	-0.0964291	0.673027	0.573152	0.363014	0.324913	0.67455	1.16812	2.52145	2.35922	0.753199	0.0792743	2.1814	5.19285	0.297981	0.160085	0.254886	1.53812	1.07964	0.378693	0.95756	8.54465	1.27715	0.681939	3.85128
511	K_U_13.11.2013_F3	K	0.248866	-0.33649	0.132077	0.152936	0.279478	-0.15195	0.125802	0.178381	0.317993	-0.129605	0.0870732	0.526871	0.36679	0.653479	-0.0623104	0.0326652	0.937329	0.272962	1.30069	0.20498	0.63969	0.286237	0.865944	0.305637	-0.0702012	0.164246	0.47616	0.554836	0.723519	1.00405	2.97497	2.03859	1.42412	0.148695	1.49638	2.31094	0.43559	0.10749	0.355913	1.15079	0.552968	0.256874	1.01217	9.58489	1.0138	0.443401	2.65718
512	E2_U_13.01.2014_F4	E2	0.0270954	-0.0708034	-0.00816072	0.226668	0.422084	0.545301	0.610523	0.322996	0.0898091	0.0743299	0.432939	0.485812	0.330127	1.56047	0.189728	0.248284	0.522252	0.424914	1.03177	0.0952142	0.454661	-0.178296	0.28929	-0.418744	0.111193	0.689237	0.10433	0.732911	0.300582	0.815616	1.50707	1.94168	0.842447	0.157818	1.31293	2.15101	0.482796	0.401083	0.330607	1.51262	0.474947	0.177451	0.250508	6.10061	1.19716	0.635064	2.59012
513	K_U_26.06.2013_M2	K	-0.17412	0.132683	0.197076	-0.0942027	-0.100804	0.127506	0.581786	0.145358	-0.0903015	0.169616	0.00718762	-0.0134317	0.69692	1.77365	0.0736477	0.106557	-0.218593	0.474305	2.74513	0.169774	0.467148	0.0919262	-0.20563	0.0717829	0.0589296	0.138367	0.114882	0.258827	0.0989445	0.345788	1.47949	1.72009	0.988792	0.0754577	1.19301	2.47137	1.54696	0.375526	0.010153	0.477293	0.372458	0.282965	0.47204	13.0819	0.400662	0.315893	2.05213
514	E1_U_05.06.2013_M5	E1	0.418205	0.0952331	0.220249	0.301665	0.184471	0.0341763	0.420976	0.216409	0.382178	-0.25971	-0.490384	0.257438	0.537361	1.95338	0.428736	-0.10376	-0.370203	-0.44773	2.63667	-0.148145	-0.00563707	-0.304706	0.0346807	-0.0568888	-0.27036	-0.0670896	-0.0749113	0.215678	0.51002	0.589319	0.430569	1.38714	0.00077486	0.161669	1.81754	4.88431	-0.0523157	0.190397	0.0899349	0.408041	0.351103	0.266038	0.347431	6.12789	0.34817	0.0223201	0.938361
515	E1_U_30.12.2013_M5	E1	0.0601994	0.2048	-0.145957	0.350506	-0.0620432	0.134187	0.450233	0.153269	0.0347084	-0.0935707	0.52061	1.21157	0.930853	5.40124	0.484821	1.00057	0.282433	0.419922	3.29486	0.0457325	-0.234535	-0.0240548	0.0270293	-0.034105	0.139091	0.245454	0.156371	0.366961	0.300148	0.749688	1.319	2.35338	0.345817	0.207346	1.992	8.54814	0.193467	-0.166466	0.108416	1.12316	0.424382	0.165444	0.481594	10.5414	1.20679	0.0954856	2.78267
516	K_U_23.12.2013_M3	K	0.249538	0.155223	0.138875	0.0460827	0.145919	0.288333	0.173585	0.0529207	0.348878	0.330407	0.839718	0.674307	0.457185	1.58426	0.0730407	0.487421	0.51707	0.353449	0.603174	0.158059	0.653461	0.320615	0.719543	0.29225	0.462222	0.268442	0.387167	0.907744	0.593192	0.70678	2.59654	2.29345	0.78868	0.23016	1.26522	2.50307	1.12038	0.798426	0.0818269	1.41987	0.719065	0.246126	0.790632	17.3184	1.02378	0.514612	2.68642
518	K_U_19.01.2014_M1	K	-0.0569413	-0.00935584	-0.143042	0.0168258	0.636105	0.859104	0.822551	0.103563	0.312445	0.000939228	0.621997	0.742403	0.7819	3.40546	0.138938	0.420091	0.205605	0.497581	2.55891	0.00526999	0.20116	-0.024491	0.842909	0.111243	-0.0419511	0.171293	0.0805142	0.144501	0.429195	0.689302	2.33147	3.08113	0.986059	0.200906	2.41172	3.71827	0.486105	0.973278	0.157817	2.3096	0.966131	0.136545	0.794449	5.24862	1.70781	1.04524	4.06709
519	K_U_02.04.2013_F1	K	-0.341816	0.00606321	-0.2044	-0.0470359	0.0692467	0.41813	-0.322603	0.266645	0.63231	0.433357	0.388825	0.489468	0.203639	1.48784	0.169718	0.458123	0.705364	0.686351	0.699028	0.207912	-0.282824	0.259263	0.0796813	0.506402	0.117953	0.745993	0.511276	0.397785	0.600401	0.293542	1.04331	1.37911	0.762773	0.0782649	0.744878	1.71645	0.141532	0.194041	-0.10305	1.31889	0.605605	0.296617	0.731628	10.0204	0.828123	0.69085	2.27723
520	K_U_06.01.2014_M4	K	0.35926	0.505298	0.023969	0.506225	0.215602	0.504447	0.314486	-0.0989077	0.231468	0.171249	0.562454	0.468763	0.632073	1.85949	0.32416	0.516798	0.353859	-0.048874	2.55529	0.0906262	0.616598	0.164007	0.360495	0.330049	0.565529	0.577443	0.14212	0.740231	0.733974	1.19463	2.68497	2.1252	0.627881	0.124608	2.01063	4.03535	0.287095	0.463393	0.111965	0.813583	0.345168	0.252707	0.502487	10.913	1.49094	0.384373	2.62869
521	E2_U_09.10.2013_M2	E2	0.220865	-0.067081	-0.0257235	0.253898	0.498341	1.29584	0.980562	0.160897	0.240445	0.210279	0.340472	0.344543	0.406314	1.51372	0.145828	0.2017	-0.144102	0.252308	2.91219	0.153824	0.351884	0.11602	-0.213268	-0.0940807	0.216381	0.238603	0.225421	0.738521	0.164551	0.535758	1.41541	1.61644	0.689072	0.164515	1.16643	3.00119	0.580412	0.406877	0.0563718	0.687215	0.570632	0.191149	0.477371	6.68342	0.448352	0.400795	1.835
522	E1_U_06.11.2013_F5	E1	0.323959	-0.550003	-0.0394783	-0.0952027	-0.325327	0.742824	0.398424	0.258491	0.0494951	0.535321	0.983763	0.907572	0.628182	2.66562	0.328007	1.09752	-0.0254775	0.0172014	1.43608	0.605695	1.22375	0.327414	0.810628	-0.0807014	0.125018	0.129347	0.168255	1.22994	0.653628	1.98282	3.78077	3.19543	0.604686	0.133703	2.25518	3.23958	0.535553	1.75536	0.415576	1.89226	1.62624	0.549163	0.902646	11.9617	1.845	0.869055	4.29202
523	E1_U_25.03.2013_M1	E1	-0.10431	-0.0864915	-0.0441177	-0.0209446	0.149257	0.213726	0.2576	0.0717988	0.0139453	0.00507187	0.347993	0.294667	0.866087	4.86475	0.494897	0.576316	0.543805	0.130758	2.74127	0.191134	0.631197	-0.00306896	0.0972482	-0.0350048	0.016124	0.404711	0.260043	0.600312	0.369212	0.419803	1.61948	2.4338	0.439139	0.0990868	1.13777	9.42201	0.61943	0.282885	0.166247	0.670342	0.362165	-0.00136443	0.223233	19.9984	0.696695	0.261238	1.38834
524	E2_U_09.10.2013_F3	E2	0.366741	-0.217541	-0.116573	0.177727	0.477824	0.361253	0.416816	0.142447	-0.129071	-0.00376943	0.851737	0.465933	0.535309	1.84582	0.346437	0.303713	0.145716	0.324406	0.537394	0.396429	0.193499	0.0859052	0.571014	0.268736	0.364975	0.8656	0.174774	0.355643	0.66382	0.981021	1.97784	1.90361	0.877276	0.266096	2.19956	2.60909	0.61321	0.850562	0.129098	2.62816	1.00755	0.522057	0.992145	3.9609	1.7081	0.750287	4.84168
525	E2_U_19.06.2013_F2	E2	-0.232234	-0.619312	0.0150693	-0.290849	-0.209663	0.627799	0.247559	0.165924	0.158486	-0.137413	0.576282	0.495706	0.0287565	1.50643	0.258975	0.419669	-0.13767	0.127729	2.43541	0.316795	0.366636	-0.222739	0.265571	0.350747	0.0342732	-0.244066	0.193368	0.708337	-0.0781749	0.81663	0.98053	2.18599	1.01275	0.15004	1.49429	3.36651	0.35796	0.465567	0.159345	1.07175	0.892217	0.261319	0.545522	8.24187	0.657367	0.571755	2.73961
526	E2_U_14.08.2013_F1	E2	-0.112802	-0.0326619	-0.0337546	-0.00146304	0.0955443	0.0663003	0.84351	0.176306	0.254063	0.0197592	0.220375	0.295921	0.109936	1.03604	0.0190902	0.149256	0.0900242	0.216718	1.08652	-0.0955543	0.27179	0.0208984	-0.0401854	0.0646486	0.221968	-0.00519256	-0.17741	0.181339	-0.0562386	0.145475	1.25358	1.08321	0.654871	0.19938	0.897578	2.11192	0.593661	0.350457	0.00754809	0.43488	0.629693	0.0345565	0.668753	10.6991	0.662781	0.457774	2.14676
527	E1_U_17.07.2013_F2	E1	-0.176346	-0.0372698	-0.0320247	-0.0697746	-0.189437	0.345269	0.697206	0.103573	0.281735	0.0841124	0.538343	0.493305	0.441556	1.96304	0.0502997	0.128703	-0.0655355	0.290806	1.28603	-0.0439193	0.132539	0.0505366	-0.28922	-0.0621181	0.19584	0.163314	-0.101545	-0.142657	0.13527	0.388871	1.05787	1.16717	0.628685	0.037286	0.609824	2.17481	0.885836	0.130671	0.0725217	0.368108	0.375413	-0.123789	0.155153	13.1297	0.472155	0.244535	1.5707
528	E1_U_22.05.2013_M2	E1	0.0949629	-0.19492	-0.108643	0.235805	0.225127	0.6758	0.871316	0.216987	0.455726	-0.0397455	0.146969	0.758809	1.03561	5.83839	0.616702	0.361221	0.0493676	0.44177	2.97653	0.0325487	0.240266	-0.0505684	0.243179	-0.186373	-0.143321	-0.0483092	-0.0631992	0.264657	0.372261	0.799646	1.2498	1.59659	0.89629	0.0761107	1.27656	6.15718	0.8827	0.771574	0.260417	0.775844	0.420909	0.220011	0.476066	10.0672	0.68128	0.452921	2.57995
529	E1_U_06.11.2013_M1	E1	0.486496	0.0319028	0.150929	0.378117	0.160836	0.362911	0.041345	-0.0792882	0.395208	0.293542	0.263379	0.707593	0.529638	3.39893	0.264107	0.643574	0.212099	0.380522	3.6747	0.440304	0.524662	0.368931	1.0725	-0.138007	0.323093	1.10044	0.386042	1.11536	0.797629	1.41092	2.66866	2.64215	1.22935	0.19389	2.96375	5.50019	0.973441	1.29051	0.585579	2.54173	1.5531	0.459924	1.46887	11.5279	1.9492	1.86181	6.38949
530	K_U_02.10.2013_M2	K	-0.123058	-0.334126	-0.141977	0.121372	0.33583	0.625855	0.367652	0.0350501	-0.0363992	-0.0867378	0.118054	0.718457	0.347604	1.88256	0.437281	0.489309	0.0861858	0.109085	2.76841	0.0187061	0.829088	0.0771166	0.55414	0.0972946	0.107077	0.221113	0.198733	0.421364	0.289032	1.06364	2.77624	3.37803	0.39369	0.160094	2.10046	3.77206	-0.191174	0.628928	0.197492	1.24681	0.513068	0.239679	0.249314	9.15784	1.16204	0.848842	2.93475
531	K_U_24.07.2013_M4	K	-0.100878	0.291529	-0.0973723	0.243309	0.0330389	-0.329191	0.509374	0.314212	0.295548	0.0458238	0.0764934	0.346128	0.169141	2.49774	0.1528	-0.113922	0.00269759	0.366383	2.2926	0.331393	-0.0525847	-0.198412	0.39546	0.0286795	0.362705	0.267477	0.192468	0.558966	0.688168	-0.243515	1.9199	1.6261	0.502546	0.0791096	0.87656	2.97297	0.507357	0.375356	0.0943297	1.10907	0.29605	0.399524	0.921019	19.1137	1.03984	0.436116	2.02077
532	E2_U_07.05.2013_F4	E2	0.85024	-0.0483972	0.246139	0.141414	0.471146	0.440605	0.345794	0.045147	-0.161973	0.653107	1.12188	0.723715	0.494192	0.858392	0.103867	-0.214952	0.400068	0.12637	1.00511	0.158363	0.222377	-0.117798	0.197047	0.487653	0.434028	0.626518	-0.0323263	0.577445	0.148955	0.859335	2.06253	0.876929	1.02784	0.237003	1.19711	2.46489	0.630276	0.566061	0.235702	1.59809	0.993661	0.29353	0.979147	8.35827	1.662	0.362	2.92348
533	E1_U_12.03.2013_F2	E1	0.571643	-0.661083	-0.0618813	0.380961	-0.531851	-0.274123	0.0711273	0.135612	0.185207	0.0859765	1.24026	0.65254	0.634811	2.90407	0.416993	0.356326	0.529623	0.0608186	1.08752	0.0329757	0.677593	0.385245	0.653333	-0.0209511	-0.10793	1.12487	-0.201852	0.735499	0.464203	0.818229	1.01273	2.57812	1.21022	0.316982	1.21182	3.79729	-0.0804118	0.88838	-0.145844	1.09349	0.686931	0.631761	0.460889	7.73972	1.179	0.190453	2.8844
534	E1_U_25.09.2013_M2	E1	-0.309658	-0.637007	-0.10844	-0.558922	-0.455021	-0.331488	0.224131	0.501051	0.353565	-0.060617	0.155965	0.622616	-0.018064	1.8945	0.430844	0.831328	0.163822	0.310707	2.8599	-0.185071	0.419274	-0.365451	0.353799	0.123168	0.149159	-0.430503	0.0693752	0.146185	-0.109148	1.2546	4.08543	2.10662	0.766767	0.161821	2.14767	5.31344	0.162185	0.648196	0.0540615	1.41668	0.584344	0.110677	0.727552	11.4784	0.876619	0.391027	1.78905
535	E1_U_05.06.2013_M4	E1	0.231617	-0.557296	0.139241	0.113095	0.375529	0.777927	0.658456	0.0422369	-0.112242	-0.156129	0.106472	1.36036	0.909385	3.76324	0.40589	0.989538	0.265792	0.1519	1.82925	0.0713158	0.722179	-0.0785034	0.225239	-0.0442487	0.0908593	0.321752	0.191305	0.915971	0.540039	0.78978	2.09683	1.67322	0.86019	0.166058	1.2299	5.45566	0.795905	0.625377	0.102	1.48369	0.993648	0.0828936	0.908695	14.8702	1.6558	0.476898	2.73548
536	K_U_18.09.2013_F1	K	-0.142813	0.44694	0.155902	0.178728	-0.167553	0.63567	0.401626	0.203754	0.479556	0.00830042	0.604338	1.29587	0.395986	2.53514	0.39567	0.525749	-0.1066	0.50568	2.79662	0.250007	-0.260244	-0.14663	-0.145037	0.526314	-0.100626	0.555787	0.452028	0.378605	0.128859	0.854722	3.24983	2.2854	1.17903	0.179346	2.30793	3.41121	0.24276	0.943795	0.287193	1.08089	0.823557	0.487052	0.79	5.5	1.02766	0.851391	2.58101
537	K_U_04.09.2013_F2	K	0.0777007	0.475209	0.414313	0.00921599	0.680312	0.580078	0.463721	0.0767233	0.337923	0.400895	0.501871	0.72648	0.141189	1.1135	0.322563	0.487482	0.335746	0.312261	2.20242	0.160329	0.972697	0.240781	1.10831	0.344499	0.107008	0.242866	0.376016	0.900698	0.425739	0.390043	1.02028	1.4385	0.977414	0.179469	1.99139	2.80781	0.45707	0.650601	0.394812	0.736432	0.192911	0.00810297	0.827767	6.2131	0.726345	0.469991	2.88551
538	K_U_30.10.2013_F4	K	-0.111388	-0.325295	-0.175346	-0.238075	-0.235227	0.00937706	0.704908	-0.316923	-0.0105889	-0.0926725	-0.470754	0.620788	0.277078	0.463671	0.169508	0.323258	0.287216	0.439981	0.171628	0.0385015	0.229	0.0388898	-0.0569949	0.025431	-0.199515	0.169206	0.294632	0.588715	0.325946	0.454368	1.59545	1.48431	0.591946	0.328788	2.51456	2.41919	0.00964458	0.353631	0.0849777	1.01654	1.36293	0.064341	0.0103341	2.97871	1.33145	0.851582	3.9975
539	E2_U_14.08.2013_M5	E2	0.596465	-0.115779	0.0745594	-0.320287	0.0464441	-0.189158	0.151037	-0.0868866	1.15603	0.716369	0.204433	1.19627	0.436105	1.00933	-0.235945	0.0277948	-0.135806	0.570088	2.46862	0.30037	1.26843	0.0278795	1.41614	0.467177	-0.535274	1.15656	0.684672	0.0159617	0.0825269	0.296932	1.07942	1.05724	1.19952	0.24139	1.80466	3.30778	0.326468	0.853072	0.215794	1.06468	0.245343	0.288199	0.453654	14.0826	1.33234	0.327826	1.87009
540	K_U_04.09.2013_F4	K	-0.046277	-0.0514151	-0.042394	0.453594	-0.0761977	0.221106	0.242687	0.0616999	-0.0350714	-0.00469535	0.277224	0.296208	0.0154731	1.90292	0.247695	0.767509	0.972255	0.217713	1.65941	0.16424	0.367918	0.160174	0.242199	0.205619	0.393237	0.462094	0.0725149	0.68526	0.446	0.760008	1.6996	1.91158	1.0459	0.158244	1.4316	4.56635	0.397557	0.576797	0.172368	1.70835	1.24603	0.36383	0.993137	10.4602	1.24865	0.530053	3.03002
541	K_U_10.12.2013_M1	K	-0.188066	-0.508885	0.390631	0.20272	0.0350174	0.341219	0.451723	0.0474659	0.68358	0.41515	0.333281	0.876135	0.285951	1.93089	-0.185314	0.595049	0.504967	0.512817	3.41037	0.211183	1.07534	0.347974	1.38403	-0.553457	0.581538	0.859141	0.212584	0.884191	1.19648	0.150019	3.93652	3.6796	0.42399	0.247857	2.09227	3.38607	0.743862	1.08295	0.294228	2.6716	0.52711	-0.185201	1.35149	12.7722	1.61769	0.480461	3.59498
542	E1_U_14.08.2013_F4	E1	-0.0272718	-0.196966	0.0947925	0.163772	-0.551221	-0.0283877	0.620466	0.135395	0.227068	-0.230254	0.311199	0.590602	0.29577	1.13522	0.210196	0.353392	0.0300115	0.0249091	-0.0513113	0.125573	0.106258	0.0432653	-0.0194293	0.0817234	0.1413	0.273119	0.150827	0.431872	-0.0176078	0.283744	0.88198	1.06224	0.633843	0.0696574	0.853509	0.87279	0.861613	0.555013	0.128538	0.460389	0.410281	0.111519	0.233246	8.87877	0.510817	0.594368	1.70993
543	E2_U_17.07.2013_F4	E2	-0.412122	0.00521636	-0.140457	-0.223457	-0.20718	-0.255629	0.396367	0.211752	0.29102	-0.186374	0.426029	0.435567	-0.076308	1.05148	-0.154473	-0.169294	0.632594	0.233343	0.0305781	0.202271	0.176075	0.0149129	-0.110218	-0.00154632	0.198668	0.125261	-0.00229193	0.172719	-0.0412646	-0.148997	1.35321	1.44538	0.589519	0.169154	0.668292	0.953517	0.124978	0.198075	0.110451	0.878661	0.328828	0.130847	0.499552	11.2579	0.519233	0.622025	1.59048
544	E1_U_09.10.2013_F4	E1	0.180952	-0.0203839	0.0988158	-0.434358	-0.0629908	0.406745	0.17806	0.179108	0.330197	0.523539	0.454186	0.290642	0.399324	1.20868	0.0282497	0.530429	0.427208	0.347116	1.32312	0.450803	0.945	0.0617672	0.706249	0.371213	0.40175	0.537571	0.536179	0.711937	0.943799	1.05706	2.90553	2.15211	0.999007	0.116283	1.97963	3.48341	1.09329	0.553879	0.423151	1.79963	1.09637	0.379521	1.13286	11.9523	1.95974	0.816328	4.09552
545	E2_U_24.04.2013_M4	E2	0.141822	0.215602	0.0701819	0.602248	0.606212	0.694774	0.795551	0.0788144	-0.155403	-0.191077	-0.246986	0.51531	0.423469	4.52883	0.308464	0.399607	0.202635	0.224026	2.63534	-0.296553	-0.0823438	-0.0796042	-0.62126	-0.263802	-0.453898	0.103228	-0.00824082	-0.107632	-0.0694903	0.467865	1.42743	2.11117	0.515859	-0.0231544	0.367129	2.59767	2.21121	0.280628	0.0768389	-0.118716	0.489158	0.0924657	0.29968	14.3606	0.72367	0.399776	1.56385
546	K_U_12.06.2013_M5	K	-0.446135	-0.904001	0.00617475	0.157561	0.626641	0.650502	0.589656	0.0635773	0.0770452	-0.199319	0.0387071	0.510221	0.18839	1.54836	0.530021	-0.132333	0.464711	0.181166	1.68539	-0.242333	0.235159	0.0192132	0.154196	0.214779	0.28185	0.0274382	0.189373	0.512636	-0.430472	1.24436	0.825041	0.763805	0.359438	-0.0180495	0.817788	2.86979	0.221808	0.900387	0.192064	0.349644	0.411268	0.21589	0.371093	6.01407	1.3614	0.839092	3.88914
547	K_U_29.05.2013_M4	K	0.157131	-0.113154	0.0631622	-0.187178	0.176975	1.41176	0.324361	0.0696961	-0.0791463	0.0732641	0.32079	0.201896	0.370459	0.976068	-0.0149828	-0.219629	0.24915	0.417794	2.3665	-0.0348048	0.499766	-0.0485872	-0.388978	-0.507374	0.280424	-0.174213	-0.245813	-0.0500787	0.111161	0.504294	1.13799	0.457806	0.277446	0.268328	0.85814	3.02958	-0.0321449	0.111733	0.424844	0.636185	-0.331642	0.0840475	0.417151	14.038	1.0516	0.221991	1.62661
548	K_U_16.10.2013_F1	K	-0.166251	-0.186397	-0.121788	-0.133362	0.0313469	0.560266	0.894853	0.212325	-0.107749	-0.153993	-0.194289	0.459878	0.208313	0.772435	0.163397	0.130501	0.27408	0.364377	2.84114	0.0902206	0.283232	0.182594	0.611837	0.0823688	0.50746	0.504849	0.530903	0.431573	0.286125	0.73079	2.61254	2.00827	0.678393	0.0137205	1.86144	3.55326	0.195187	0.737018	0.231279	1.10721	0.525088	0.0622382	0.355791	9.45673	1.25802	0.919304	4.24603
549	E2_U_19.06.2013_F4	E2	-0.321912	0.350919	0.230981	0.325082	0.813575	0.543163	1.11307	0.14476	0.32282	-0.143061	0.583418	0.927444	0.29894	2.23937	-0.00130095	0.392728	0.634315	0.222883	1.87179	0.278753	0.306084	0.00889799	-0.0694539	0.0562521	0.103487	0.317209	-0.205635	0.385725	0.494061	1.20523	0.818639	1.42127	0.640255	0.0138343	1.61702	3.5483	0.408029	0.358482	-0.00750073	0.794444	0.864897	0.140426	0.376215	8.01718	1.31955	0.48553	3.7796
550	K_U_17.04.2013_F3	K	0.208759	0.273196	0.204724	0.0419657	-0.708876	0.110113	0.562572	-0.0554955	-0.258567	-0.328069	0.364768	0.170052	-0.0217493	1.23369	-0.0447764	0.150229	-0.513407	0.0514608	2.31512	0.0451424	-0.0285875	0.00601664	0.556493	-0.0503175	-0.326723	0.553042	0.0526486	0.149588	0.308624	0.875123	1.67722	2.08303	0.835303	0.0924225	1.11555	2.52077	0.272873	0.459873	0.0991183	1.79558	0.429969	0.122014	1.29312	9.8327	1.13321	0.225855	2.03158
551	E1_U_25.03.2013_M5	E1	-0.106117	0.394055	-0.0477228	-0.247083	-0.0496284	0.232633	0.284743	0.117896	0.262348	0.1497	0.32882	0.208632	0.544496	2.54131	0.205605	0.317926	0.141941	0.151418	0.823567	0.0638278	-0.00939805	-0.133265	0.101794	0.195294	0.362869	-0.0775668	0.101098	0.659068	0.179682	0.454585	1.68328	1.59867	0.381388	-0.0542238	0.76678	6.15621	1.07207	0.630015	0.0449281	0.511997	0.242773	0.253949	0.082915	16.2324	0.527416	0.412949	1.86163
552	E1_U_31.07.2013_F4	E1	0.0563534	0.0526602	-0.00164781	-0.0467721	-0.338315	0.194683	0.647417	0.152183	0.329298	-0.394461	0.55171	0.387897	0.217793	1.15879	0.171652	0.0175577	0.35095	0.085403	0.884109	-0.122847	0.30184	0.215886	-0.222481	-0.044466	0.0799718	-0.177156	0.185475	0.281012	0.597774	0.105065	0.333495	0.718562	0.537832	0.0164812	0.90039	2.14717	0.565457	0.0812158	0.0928349	0.308154	0.569924	0.329219	0.515228	6.35456	0.671767	0.558239	2.07581
553	K_U_18.09.2013_M5	K	0.528688	-0.0646482	-0.200524	-0.311535	0.0108757	0.430999	0.679041	0.0620171	0.0435014	-0.0635252	0.284744	0.130676	0.235169	2.04047	-0.015718	0.248259	0.683996	0.163207	0.289756	-0.0219127	-0.0929366	0.247118	0.394888	-0.0713721	0.146267	-0.0802725	-0.0676632	0.559335	0.358822	0.84917	3.88824	2.37459	0.802001	0.134246	1.01006	2.51856	0.49062	0.805534	0.287702	1.37897	0.827334	0.195059	0.466027	16.2364	0.981791	0.740113	3.20078
554	E1_U_11.09.2013_F1	E1	-0.0541853	-0.0174021	0.0128737	0.0778685	0.0946308	0.0845573	0.587218	0.122989	0.467077	0.124244	0.512963	0.535489	0.191557	1.64897	0.234765	0.381023	0.192596	0.386607	3.02602	0.13277	0.491772	-0.0364362	-0.0100108	-0.100611	0.283791	0.47009	0.000170142	0.340087	0.387576	0.53056	1.40114	1.14468	0.895988	0.0480302	1.29376	4.03378	0.524956	0.592481	0.190894	1.08779	0.46682	0.33059	0.747864	11.9798	0.970052	0.415979	2.48329
555	E2_U_25.03.2013_F1	E2	-0.01276	-0.0476483	-0.160526	-0.300154	0.35852	0.152174	0.337236	0.0734856	0.497789	-0.0553206	0.757162	0.675395	0.196638	1.29189	0.181523	0.00535316	0.282168	0.236567	0.566461	-0.00223008	0.407014	0.036871	0.766438	0.0813447	0.118206	0.329662	0.155799	0.488929	0.273713	0.52146	1.81473	1.71647	0.627294	0.217165	1.06548	1.2902	1.21599	0.548285	0.0554906	1.09852	0.690667	0.211359	0.598008	12.6896	0.92462	0.481815	2.24737
556	K_U_30.10.2013_F2	K	-0.382079	-0.318648	-0.0195059	-0.282788	-0.371283	0.724047	1.16389	-0.0284603	-0.40691	-0.459323	-0.731015	-0.0513705	0.0315056	-0.269076	0.0894044	-0.206585	-0.488428	-0.0495256	0.208788	-0.093818	-0.207585	-0.0530546	0.118579	-0.299556	-0.285569	-0.855111	-0.246512	0.100177	-0.234718	-0.162862	1.31318	0.427151	0.421692	-0.0800964	0.592488	1.07518	0.100315	0.138205	0.00512257	0.364037	0.200738	0.170277	0.602305	9.29853	0.9752	0.458914	3.31262
557	E2_U_28.08.2013_M4	E2	0.0861185	-0.155936	0.0110818	0.253203	-0.282586	0.22292	0.701665	0.0310191	0.0518439	0.0569179	0.109868	0.465079	0.642434	1.94482	0.188913	0.351156	0.0457417	0.310691	1.9483	0.150696	0.358036	0.057291	0.271305	-0.0412465	-0.122003	0.251945	0.0505981	0.576521	0.21823	0.254433	1.51149	1.54874	0.864938	0.250013	1.15702	2.51338	1.10751	0.591821	0.125688	0.971342	0.542975	0.160022	0.529381	10.1182	0.850377	0.691958	3.08695
558	K_U_02.10.2013_M1	K	-0.160939	0.0272318	0.099979	-0.0727356	0.334355	0.299286	0.365386	0.275093	0.319598	0.314673	0.216827	0.54133	0.435124	2.34307	-0.0102423	0.271609	0.479443	0.382423	2.2148	0.251469	0.485514	0.160971	0.46463	0.346819	0.332566	0.648685	0.292874	0.604676	0.699341	0.85534	4.35402	2.46134	0.87857	0.117571	2.21831	3.83688	0.640485	0.715401	0.0663999	1.19239	0.556294	0.506589	0.811648	18.1605	1.30238	0.589815	2.90804
559	E1_U_31.07.2013_M4	E1	0.0168335	0.08	0.181428	0.360119	0.568055	0.475145	0.84816	0.168403	-0.0343333	-0.249914	0.109173	0.679562	0.449022	2.51381	0.280623	0.620141	-0.0910531	0.112519	2.12999	0.10732	0.51132	-0.0804217	-0.441767	-0.154968	0.414378	-0.167312	-0.159033	-0.0836109	-0.154389	0.181351	1.49343	1.5988	0.458083	0.0273672	0.773915	2.96361	1.0868	0.353951	-0.0241742	0.225568	0.694896	0.123063	0.493323	7.23533	0.608993	0.296132	2.07752
560	K_U_15.05.2013_M3	K	-0.310705	-0.375273	-0.0284795	0.239604	-0.121776	-0.119618	0.616699	0.135046	-0.226253	0.0894014	-0.301825	0.337962	0.143514	1.68293	0.128301	-0.121264	-0.0892285	0.29194	1.72639	-0.0150195	0.221055	0.239041	-0.0506996	-0.0152788	0.0300291	0.327629	0.14198	0.356098	0.219503	0.442292	1.51879	1.34133	0.410412	0.0367096	0.169412	2.68438	0.979578	0.190417	-0.113191	0.463462	0.322151	0.314962	0.524077	14.553	0.277127	0.129398	2.42457
561	K_U_26.11.2013_M3	K	0.261923	0.179192	-0.0239308	-0.186612	-0.688562	0.0979924	0.378666	0.335385	0.449487	-0.234043	0.921176	0.67009	0.557154	1.75007	0.351211	0.397282	0.560171	0.319084	2.39994	0.114938	0.439905	0.0143078	1.14986	0.00357422	0.252703	0.475496	0.133026	0.997816	0.470659	1.14792	2.78473	2.46915	0.835958	0.126965	1.5313	3.23667	0.390851	0.617975	0.108797	0.868464	0.866313	-0.0419241	0.78932	10.5606	1.04287	0.826033	3.17386
562	K_U_21.08.2013_M5	K	-0.554029	1.21496	1.02351	0.237386	-0.225656	0.421521	0.147938	0.186844	1.07111	1.452	-0.0654631	0.166658	-1.2133	1.17146	0.360632	0.844955	2.82892	-0.0240084	3.40035	0.333175	-0.337194	0.792611	3.75966	0.787477	2.27744	1.20713	0.460501	0.626545	0.376251	1.31622	2.4174	2.56143	0.157488	0.311428	2.50482	3.30641	0.0660462	0.973844	-0.192415	4.0086	1.06227	0.479947	0.77948	17.6678	0.837681	0.776495	2.41573
563	K_U_12.06.2013_F2	K	-0.0467205	-0.0822605	0.273961	-0.368227	-0.333899	0.228605	0.813617	0.30449	0.18498	0.504246	0.429307	0.420643	0.0945923	0.583807	0.0464323	0.114997	0.201936	0.536185	4.03212	-0.0311659	0.53388	-0.1979	0.696379	0.211303	-0.101999	0.329228	0.581716	1.31569	0.37949	1.10482	2.12869	1.30687	1.28654	0.141387	1.85964	3.44242	0.290799	0.903564	-0.153283	0.932414	0.582635	0.432469	0.965705	12.8918	0.8926	0.446917	3.24185
564	E1_U_31.07.2013_M2	E1	-0.317747	-0.00227346	0.0841859	-0.394527	0.307924	0.387183	0.0886508	-0.133094	-0.212564	0.370947	0.256141	0.485241	0.311794	2.06247	0.454944	0.724164	0.503354	-0.0306166	1.40232	-0.048193	0.280842	0.0395333	1.0387	-0.140401	0.113353	0.398398	0.0776073	1.02987	0.333963	0.203428	1.75898	0.980701	0.629227	0.0605972	0.807404	3.12042	0.881482	0.214323	-0.139076	1.16212	0.354225	0.107676	0.599462	17.4289	1.4223	0.966465	2.58837
565	E1_U_17.07.2013_F5	E1	0.125602	0.25227	0.175577	-0.21352	-0.181722	-0.0747763	0.432528	0.105436	0.511631	0.0190054	0.763738	0.932512	0.966659	3.15189	0.428455	0.395349	0.341381	0.404672	0.729149	0.0298893	0.352461	0.138313	0.137481	-0.133945	0.646338	0.525412	0.323105	0.642862	0.386553	0.645285	1.95378	1.62322	1.3167	0.3216	1.37047	3.64501	0.227808	0.265595	0.206961	1.42394	0.694402	0.137611	0.289663	13.648	1.31482	0.382444	2.41571
566	E2_U_03.07.2013_M2	E2	0.0731516	0.138074	-0.108773	0.02263	-0.2162	-0.168649	0.194257	0.0927	0.0847737	0.187386	-0.109557	0.242836	0.506808	2.27294	0.366699	0.692409	-0.0261182	0.230093	2.42068	0.153367	0.147776	-0.109363	-0.123464	0.133306	-0.0417444	-0.107699	0.0228026	0.266269	0.102388	0.52841	1.81809	1.15963	0.408568	0.193937	0.709871	3.61345	2.17708	0.675898	0.317262	0.997996	0.562158	0.0457492	0.287062	16.1077	1.0632	0.428889	2.83187
567	K_U_17.04.2013_F5	K	-0.0785254	0.0907157	0.333848	0.379038	0.511965	-0.184247	0.345872	0.258092	0.384574	-0.0199804	0.466177	0.524084	0.423781	1.68846	0.264713	0.386893	0.33629	0.251981	0.943793	0.21965	0.32355	-0.0530311	0.598376	0.222314	0.208522	-0.0164528	0.249001	0.683673	0.494512	0.967313	2.38078	2.54102	1.19987	0.313781	1.01499	2.22506	0.718109	0.440465	0.123213	0.545537	0.879891	0.281785	0.379071	21.8066	1.33488	0.428045	2.35777
568	E1_U_25.09.2013_F3	E1	0.347431	0.00655693	-0.0187006	-0.035565	0.427463	0.278206	0.424967	0.151469	0.383894	0.122434	1.15032	0.58059	0.482277	1.92393	0.0884508	0.152173	0.338515	0.416111	2.47612	0.453768	0.530775	0.265501	0.520503	0.340602	0.404347	1.04039	0.458509	0.823593	0.733805	0.857102	5.07301	2.96708	0.915413	0.221885	2.19718	5.62679	0.965699	1.17815	0.26212	1.42251	0.919306	0.540938	0.837841	15.8185	1.21543	0.859205	4.08301
569	K_U_16.10.2013_F2	K	0.185165	-0.1394	0.245917	0.278125	-0.260217	0.344341	0.97221	0.0209759	0.246306	0.153613	0.197027	0.228546	0.18711	0.970689	0.103478	0.135806	0.392263	0.339498	3.65824	0.210367	0.303939	0.270388	0.455741	0.0965728	0.313227	0.883693	-0.0359755	0.482108	0.317496	0.382822	2.51336	2.15863	0.53563	0.0714453	1.8065	3.95513	0.501626	0.510632	0.345307	1.78007	0.853397	0.229928	0.929008	8.09335	1.13533	0.750707	3.96431
570	E1_U_19.06.2013_M2	E1	0.0562835	-0.295165	-0.0411321	0.220728	0.0902235	0.90652	0.911642	0.06211	-0.252938	-0.0410521	0.337677	0.495808	1.07602	5.46004	0.553299	0.189546	0.130081	0.409685	2.69801	-0.0503809	0.375195	0.0996782	0.0236503	-0.0161244	-0.11482	0.267088	0.0562063	0.172254	0.11652	0.864815	1.47272	2.0594	0.6078	0.0713959	0.950132	5.15018	0.684864	0.553711	0.193532	0.452213	0.559234	0.12381	0.480104	11.0462	0.947604	0.538822	2.7449
571	E2_U_05.06.2013_M4	E2	-0.00620229	-0.0138025	-0.105561	0.46023	-0.0559012	0.414725	0.571735	0.0650483	0.0114155	-0.0894737	-0.142369	0.306861	0.603753	2.36642	0.195157	0.54035	0.0747729	0.167342	1.49048	0.117721	0.171102	0.231352	-0.130981	-0.214201	-0.171008	-0.0642919	0.00618575	-0.032922	-0.279761	0.258914	1.50089	1.70622	0.576088	0.121482	0.615689	2.65828	1.40545	0.0753372	0.0832736	0.552307	0.158632	-0.018829	0.354685	10.5345	0.701329	0.115884	1.60227
572	K_U_26.11.2013_M2	K	0.176009	0.292192	0.176964	0.0131692	-0.715328	-0.10018	0.569151	0.17938	-0.0247222	-0.157964	-0.701009	1.06921	0.410432	0.973501	0.00172644	0.401943	0.181504	-0.00713383	1.22015	0.471382	-0.240096	0.0741818	0.716445	1.04452	0.309809	-0.0215405	-0.12598	0.336804	0.795937	0.413522	2.29153	2.42785	0.441303	0.217642	1.8252	3.20027	0.0572865	0.594115	0.000975842	1.49241	0.363671	-0.0936865	0.478463	13.4186	0.640003	0.837372	3.327
573	K_U_30.10.2013_M1	K	0.710364	0.154908	-0.315568	0.303332	-0.486714	-0.170866	-0.183978	0.50486	-0.126323	0.0223734	-0.138684	0.316015	0.0432779	0.843549	-0.236982	0.39602	-0.368213	0.366166	0.338965	-0.527822	-0.604419	-0.421826	1.09151	1.26766	0.703324	0.759028	-0.212002	-0.293866	0.165309	0.911741	1.49353	2.7677	0.331003	0.195417	1.46469	2.57131	-0.00415989	-0.314911	0.59534	1.06938	0.256724	0.205114	0.591558	12.5622	0.623061	0.805626	3.37873
574	K_U_18.03.2013_M2	K	-0.0756558	0.187814	0.325865	0.272596	0.30913	-0.29625	0.748301	0.322027	0.923989	0.315223	0.349577	0.540949	0.692028	2.80313	0.220223	0.82246	1.42125	0.0156799	0.891525	-0.248712	0.321492	0.2349	0.536087	-0.144486	0.169642	-0.0216464	-0.0698907	1.0702	0.535394	1.84821	2.66929	2.6345	0.897318	0.089238	1.92912	4.9147	0.856635	1.25909	0.526613	1.19148	0.410722	0.0586187	0.804602	20.9191	1.35079	0.298688	3.62529
575	E2_U_31.07.2013_F1	E2	0.305964	0.185367	-0.193609	-0.0199404	-0.224622	-0.408843	0.402056	-0.00115729	0.00825115	0.742399	-0.166002	0.38853	0.160251	0.735732	-0.0290758	0.358504	0.111746	0.248281	1.48247	0.0344131	0.12762	-0.0409545	0.305543	0.197328	0.37312	0.438137	0.0745608	0.21769	0.0511809	0.391616	1.63042	1.5675	0.672456	0.0899919	0.840881	1.53927	0.450458	0.392162	0.185928	0.511745	0.476912	0.172031	0.48509	18.1077	0.745197	0.528085	2.07324
576	K_U_21.08.2013_F3	K	0.196681	0.165079	0.125624	0.179242	-0.154395	0.540482	0.479996	0.195146	0.426083	-0.0399596	0.423741	0.571237	0.310114	0.8647	0.337201	0.341181	0.0681	0.121937	2.63987	0.239578	0.535508	0.027115	0.600386	0.12735	-0.22264	0.10196	0.217607	0.0185233	0.474138	0.639652	2.0612	1.79581	1.03758	0.166221	1.93336	2.84608	0.542758	0.222993	0.0782316	0.789929	0.961155	0.0287683	0.331416	9.1168	0.727564	0.295064	2.937
577	E1_U_22.05.2013_F5	E1	0.601243	0.0500001	0.154258	-0.0471896	-0.515747	0.0338598	0.193103	-0.136329	-0.317092	-0.140167	0.57926	0.8592	0.455902	2.18047	0.23953	0.619444	0.526145	0.303321	0.389965	-0.177589	0.0732616	0.137198	1.22356	0.887884	0.460553	0.840958	0.476728	0.59998	0.62343	0.847368	1.62748	1.33244	0.214211	0.161551	1.24022	3.67679	0.49836	0.610665	0.217863	0.901173	1.2633	0.325889	1.10317	8.72067	0.890728	0.811732	3.51702
578	E1_U_30.12.2013_F3	E1	-0.0433955	0.817385	-0.40641	0.00389848	0.55315	0.565266	0.779324	-0.0262289	0.113145	0.346266	0.00610787	0.43103	0.373287	1.96833	-0.0468895	0.912156	0.0233976	0.356852	1.42493	-0.150185	0.244737	0.112203	0.611957	0.182261	0.372503	0.119532	0.35637	0.612973	0.477704	0.768982	1.87003	1.64359	1.41902	0.427722	0.832124	3.34088	0.785314	0.513022	0.260864	0.973777	0.902391	0.384521	0.137864	10.9508	1.38455	0.68901	3.73612
579	E2_U_09.10.2013_F1	E2	-0.474512	0.69526	0.0312327	0.0951733	0.459847	0.524627	1.18709	0.191821	0.628646	0.132807	0.996669	1.05556	0.298054	2.22301	0.547164	0.552856	0.486235	0.233039	0.929105	0.116194	1.27816	0.20297	0.445336	0.323777	0.838291	0.559589	0.0640384	0.755991	0.424396	0.774417	1.60567	2.1915	1.13015	0.0846048	1.03891	3.22596	0.726879	1.00628	0.125687	1.58994	0.570296	0.234608	0.900179	10.6675	0.77128	0.649181	3.13041
580	E2_U_11.09.2013_F4	E2	-0.00199936	0.157291	-0.29575	0.0754719	0.616517	0.436499	-0.180491	0.157547	-0.068604	-0.138295	-0.0681363	0.428144	0.353409	1.16819	0.0639177	0.0755572	0.335384	0.485234	1.06808	-0.0847525	0.486922	0.24904	1.01165	0.117747	0.453636	0.383968	0.305727	0.652923	0.6704	0.670517	2.87081	1.734	0.625741	0.179262	1.20854	2.89972	0.598282	0.697129	0.00191541	1.00463	0.831555	0.088395	0.79184	19.3485	1.25741	0.723882	2.4029
581	E1_U_12.03.2013_M2	E1	-0.449866	-0.294391	0.141523	1.13654	-0.657672	-0.298029	0.596723	0.195363	0.101646	0.0782201	-0.658348	-0.216999	0.470841	0.92112	0.82237	-0.150766	0.872926	0.667014	2.69703	0.248763	0.510822	0.194036	1.74059	0.429867	0.658019	0.770638	0.637099	2.88792	2.04577	2.02592	3.60692	3.31246	1.4824	0.395517	3.00953	3.72908	1.09329	2.30182	0.582504	3.87223	2.40841	0.823324	2.13369	10.601	3.25067	2.40117	8.40342
582	E1_U_30.12.2013_M1	E1	-0.0394074	0.746628	-0.0305435	0.0559551	0.0383047	0.842121	0.724969	0.188859	0.643779	-0.290078	0.40751	0.190807	0.351525	1.3384	0.0738385	0.13369	0.763334	0.136001	2.63836	0.390173	-0.0436835	-0.217131	-0.120179	-0.0422681	0.709329	0.0128851	0.221223	0.106398	0.515416	0.395455	1.31215	1.15273	0.208493	0.247834	1.85453	2.67317	0.430181	0.185283	0.0687228	0.0475394	0.793834	0.252766	0.938172	14.2513	1.23573	0.482477	2.0941
583	E1_U_06.11.2013_F2	E1	0.413791	0.0741869	-0.0326502	0.2131	-0.304568	0.646089	0.550344	0.0912779	0.289974	-0.234495	0.206332	0.6846	0.215435	1.66618	0.129836	0.0208877	0.13336	0.415993	3.08217	0.0797527	-0.025471	0.0243052	0.172348	-0.0710252	-0.296973	-0.357969	-0.00346725	0.357944	0.121443	0.674972	0.423382	2.09187	0.205433	0.111953	1.46145	3.07669	0.418934	-0.0548965	0.0350326	0.585448	0.388352	0.15446	0.284447	7.97253	0.778958	0.167602	1.28856
584	K_U_18.03.2013_M5	K	-0.0372278	-0.0793522	-0.106829	0.272989	0.0731186	0.526309	0.295896	0.0649764	0.00209723	-0.401747	-0.201689	0.87332	0.177002	1.17544	0.132194	0.0437738	-0.199945	0.317196	0.882839	0.151278	0.080147	0.135127	0.777969	0.0283621	0.417722	0.288583	0.0946368	0.386735	0.421912	0.617744	1.55225	2.0434	0.0671652	0.280915	0.854608	2.30191	0.528725	0.495742	0.287278	0.831739	0.0444472	0.150535	0.499193	6.03554	0.827768	0.399151	2.39591
585	E1_U_23.10.2013_M3	E1	0.111284	0.41312	0.111596	0.0930231	-0.182352	0.200181	0.772466	0.15884	0.589219	0.538862	0.632374	0.58105	0.288956	0.694005	-0.041062	0.118902	0.00327037	0.0793584	1.05563	0.210945	0.319597	0.153951	0.499525	0.203609	0.124581	0.405096	0.083311	1.34749	0.719307	0.590136	2.94302	1.88378	0.948025	0.150084	1.37562	1.33851	0.299783	0.546892	0.367503	1.74199	1.21042	0.192795	0.448377	12.4323	1.44274	0.452731	3.45356
586	K_U_30.10.2013_F3	K	-0.0920965	0.116514	-0.0878651	0.0314111	0.0824103	0.678418	0.901195	0.108184	0.068086	0.108333	0.181881	0.884155	0.8144	3.54227	0.272959	0.448658	0.106704	0.00066051	2.74732	0.137456	0.490907	-0.0604519	0.306813	0.199147	0.362614	0.598295	0.48568	1.30151	0.507474	1.39904	1.54558	1.87747	0.87292	0.110453	2.16785	5.19266	0.365967	0.902222	0.34296	1.70935	0.686766	0.31986	1.05017	7.00437	1.06121	1.00984	3.90943
587	K_U_23.12.2013_F4	K	-0.239665	0.0120589	0.026598	0.22279	0.232245	0.172047	0.288499	0.0200338	0.758563	0.0307634	0.41045	1.02342	0.510377	1.68677	0.154632	0.551511	0.166472	0.44942	3.5281	0.10319	0.377086	0.261628	1.15497	0.336987	0.326538	0.0504005	0.0625506	0.843253	0.588976	0.73982	4.35322	2.34954	0.834719	0.446812	2.22017	3.87552	1.04612	0.611634	0.089458	1.46878	1.25762	0.449227	1.14304	15.3406	1.16939	0.4738	3.0885
588	E1_U_03.12.2013_M2	E1	-0.35734	0.182637	-0.059233	0.287355	-0.0951323	0.275179	0.649481	-0.0840489	0.100168	0.053221	0.0674731	0.706046	0.327346	1.59178	0.375852	0.310755	-0.0699304	0.404743	1.86296	0.0353581	0.2187	-0.102829	0.301612	-0.104286	-0.460107	-0.557398	0.0385206	0.393237	0.404082	0.507807	1.59151	1.6169	0.44076	0.0658853	0.992769	4.07474	0.418272	-0.0272501	0.101526	0.862339	0.218569	0.114537	0.356055	10.4944	0.988954	0.469647	1.67576
589	K_U_02.10.2013_F4	K	-0.344296	0.188838	-0.0396574	-0.100777	0.00339428	0.115733	0.271609	0.115343	0.0484839	0.449473	0.632524	0.304615	0.143975	1.2044	0.208958	0.220163	0.204279	0.0823925	2.07022	0.163291	0.155802	-0.0769364	0.438544	0.158167	0.207293	0.117074	0.310994	0.770078	0.344575	0.183146	1.94606	1.61527	0.527075	0.225521	1.37857	2.62659	1.58799	0.42953	-0.0776147	0.77023	0.52967	0.241017	0.626393	17.4309	0.801932	0.496938	2.25291
590	E2_U_14.08.2013_M2	E2	0.105717	-0.298512	-0.263695	0.0477435	0.328349	0.28701	0.768406	0.171308	-0.162956	-0.036106	0.0233646	0.258933	0.835802	2.63758	0.220843	0.197393	0.0234429	0.384163	2.13394	0.0701214	-0.0926972	0.103014	-0.0892882	0.0439736	-0.0371468	-0.0369704	0.153665	0.302294	-0.0125115	0.285988	0.778058	1.40352	0.549772	0.0736704	0.616486	2.11602	1.54548	0.200144	0.154752	0.0250075	0.465403	-0.034945	0.293033	11.5826	0.547994	0.475152	2.01548
591	E1_U_26.02.2013_F4	E1	0.109085	-0.155961	-0.10521	-0.241811	0.427337	0.532763	-0.29973	-0.208447	-0.0112661	-0.209107	-0.436911	-0.0230128	0.729976	0.485623	0.157366	0.10436	0.13287	0.0601612	1.60592	0.161883	1.30861	0.505553	-0.693639	-0.670849	0.570363	0.297226	0.191785	0.300324	0.066633	0.143813	0.850894	1.27497	0.366934	-0.0210904	1.18441	2.67102	0.761537	0.0452004	0.00747581	0.0108374	0.151368	0.388768	0.639281	20.368	1.02484	0.722835	1.1662
592	E1_U_19.06.2013_M4	E1	-0.0525979	-0.318839	0.0692091	0.100502	0.0645695	0.503387	0.5427	0.190949	0.219392	0.064925	0.316675	0.699671	0.49697	2.01749	0.235672	0.300353	0.365478	0.178339	0.579295	-0.0180894	0.184845	0.114838	0.446553	0.0838271	0.149648	0.400219	-0.0191978	0.594764	0.430764	0.494382	1.34909	1.64569	0.467281	0.173169	1.26546	1.62384	1.66471	0.614077	0.160517	0.967656	0.603081	0.305029	0.621287	10.6299	1.14397	0.558064	2.79417
593	E1_U_19.11.2013_F2	E1	0.542817	-0.0367254	-0.150834	-0.058006	0.715197	0.0684734	0.449598	0.245903	0.381995	0.439594	0.327854	0.397389	0.497732	1.42029	0.45267	0.389498	0.766298	0.383463	3.66666	0.209075	1.09414	0.179994	0.491798	0.511634	0.279848	0.647792	0.337572	0.869643	0.561845	1.12052	4.10842	2.63283	0.636175	0.196032	1.6297	4.76015	1.43594	0.708655	0.241627	0.951201	0.72926	0.286287	0.551047	17.19	1.27146	0.865196	2.63451
594	E2_U_24.04.2013_M5	E2	-0.183361	-0.23951	-0.0305215	0.327367	-4.46e-05	0.162177	0.486144	0.40366	0.227894	0.291152	0.499292	0.72725	0.515591	2.04194	0.456999	-0.03097	-0.138745	0.251184	1.67512	0.303562	0.723872	-0.0814384	0.988961	0.460733	0.420586	0.633325	0.195235	0.692539	0.42619	0.765145	3.35769	2.60368	1.09581	0.197133	1.52493	4.40637	0.747478	0.523917	0.241607	1.24557	0.994316	0.259789	1.02338	11.4198	1.32687	0.680384	2.94745
595	K_U_23.12.2013_F3	K	-0.50653	-0.196463	0.0895054	0.189555	-0.517033	0.608516	0.81109	0.296933	0.357875	0.114261	0.0306969	0.659645	0.295613	1.77885	0.200114	0.103697	0.0400195	0.335301	2.85393	0.268794	0.706504	0.277019	0.17179	0.391614	0.428502	-0.195856	0.188775	0.514902	0.0980902	1.08631	2.90608	2.22304	0.937457	0.138497	1.43603	3.4454	0.22849	0.522413	0.0199541	1.35396	0.65201	0.0181623	0.79322	11.1025	1.33472	0.843139	2.83901
596	E1_U_10.04.2013_M5	E1	-0.0153437	0.0768526	-0.0522584	0.276536	0.56466	0.238751	0.520497	0.00426335	0.010807	0.143453	0.778279	1.01223	0.505649	2.96334	0.199467	0.897336	0.383479	0.345856	3.17603	0.205071	0.464446	0.291954	0.835307	0.329049	0.740056	1.09115	0.529415	0.894099	1.14008	1.26893	2.99918	3.0791	1.02507	0.233284	2.29062	6.05253	0.819407	1.12125	0.260168	2.5144	1.51374	0.469057	1.52916	8.37641	1.6989	1.21376	5.89731
597	E2_U_25.03.2013_M1	E2	-0.05326	0.0742472	-0.0259448	-0.0053234	0.353274	0.326341	0.571531	0.171749	0.165419	0.114657	0.121278	0.577769	0.313862	1.7986	0.215865	0.252235	0.178962	0.163554	2.20549	0.159472	0.679295	0.108546	-0.370102	0.0508811	0.212781	0.229078	0.211675	0.430951	0.256333	0.685625	2.0374	1.70047	0.366883	0.175865	1.09839	3.42187	0.620993	0.223747	0.176079	1.10022	0.63201	0.36559	0.756399	17.2975	0.920775	0.377015	2.25205
598	K_U_30.10.2013_M5	K	0.0780628	-0.339427	0.131454	0.0629848	0.221895	0.448269	0.555532	0.238572	0.349251	-0.13685	0.588939	0.216458	0.227733	1.51643	0.23377	0.361983	0.679205	0.14234	2.85204	0.249289	0.197058	0.224914	0.430016	0.0864103	0.127807	0.229445	0.232897	0.74524	0.44085	0.690523	2.96146	2.43191	0.812522	0.118679	1.35999	3.96614	0.416579	0.468024	0.22972	1.31833	0.674695	0.372368	0.620764	10.7923	1.40775	0.780191	3.52257
599	E1_U_07.05.2013_M4	E1	0.324308	-0.223215	-0.0515661	0.0844977	-0.302673	0.37195	0.323999	0.235626	0.293259	-0.0937425	0.381037	0.537132	0.333075	2.45297	-0.0719205	0.325279	0.346474	0.104698	2.22473	0.539723	0.340669	-0.122111	0.559122	-0.17761	0.151486	0.365159	0.29986	0.128129	0.50399	0.221301	1.18186	1.2206	0.983465	0.104961	1.5651	4.66213	0.807155	0.605233	0.00586661	0.602247	0.481935	0.267226	0.819633	9.62939	0.976865	0.520358	1.94573
600	E2_U_30.12.2013_F5	E2	-0.0714572	-0.291259	-0.0708835	-0.217677	-0.261278	0.177549	0.713762	0.2253	0.0134164	0.0481131	0.609385	0.299985	0.33226	1.81932	0.000341306	0.49768	0.344299	0.162415	1.03946	0.43366	0.262969	0.00816058	0.479399	0.21665	0.308084	0.29313	-0.0367118	-0.0148897	0.116911	0.0386218	1.85909	1.63243	0.536282	0.394397	0.854521	2.13926	1.44239	0.746708	0.218097	0.683779	0.47784	0.199278	0.728481	16.2162	0.72899	0.431017	1.9904
601	E2_U_19.06.2013_F3	E2	-0.335317	-0.190167	-0.150589	-0.245556	0.0507928	0.382921	0.760356	-0.0419763	-0.336084	0.0942456	0.432314	0.566684	0.661902	4.1374	0.359295	0.357522	0.151154	0.237966	2.03854	-0.0203605	0.230136	0.155544	0.160009	-0.182306	-0.335694	0.167445	0.232392	0.0583443	0.258165	0.657202	1.29669	1.55884	0.193866	0.0857676	1.36904	5.06384	0.394847	0.509143	0.164247	0.869664	0.283702	0.199387	0.407776	8.8638	0.940803	0.364469	2.58689
602	E1_U_03.07.2013_M1	E1	0.197228	0.590002	-0.236653	0.480156	0.873759	0.439672	0.287288	0.240788	0.210231	-0.268255	0.166218	0.996632	0.912115	2.94178	0.254414	0.50705	0.413367	0.379819	1.23481	0.563174	1.08014	0.132891	0.569703	0.205613	0.20994	0.814819	0.344968	0.16869	0.266052	0.915471	3.64787	2.48078	1.12714	0.135366	1.49081	5.26676	0.366978	0.564692	0.350351	3.20258	1.4626	0.570402	0.635478	13.7753	1.04587	1.04774	4.35425
603	E2_U_19.06.2013_M2	E2	-0.314841	0.500782	0.373501	0.631008	-0.63519	0.136689	0.450501	0.0997	0.611178	0.0934242	0.97352	1.61008	0.69892	2.84284	0.358484	0.684625	0.879107	0.450852	3.52574	0.174357	1.28001	0.595856	1.27498	0.452581	0.425165	0.66139	0.26978	1.14369	0.904584	1.52789	3.65515	2.31688	1.21044	0.212944	2.38455	5.96259	0.747178	1.58451	-0.08195	1.87437	1.28901	0.267727	0.981996	15.7332	1.79951	1.19313	3.51944
604	E1_U_10.04.2013_M2	E1	-0.226585	-0.637699	-0.189893	-0.365113	0.4348	0.241613	0.810501	0.419671	0.638784	-0.155191	0.37572	0.830697	0.383203	2.05703	0.129978	0.177444	0.0848953	-0.123024	3.03321	0.0718224	0.210151	-0.208091	0.039692	0.335453	0.369384	0.963772	0.16998	0.827453	0.841074	1.01854	2.92864	2.62418	0.485746	0.00140709	1.84047	3.38423	0.44915	0.517485	-0.0639264	0.0665285	0.865623	0.000956267	0.551476	15.9496	1.25777	0.758966	2.242
605	K_U_07.08.2013_F3	K	-0.403026	0.224259	0.252213	0.204905	0.329859	-0.102318	0.721823	-0.083656	-0.0404762	-0.0381608	0.993496	0.859921	0.396597	2.13837	0.370514	0.273292	1.19957	0.287622	1.45736	0.147823	0.945855	0.163512	1.45373	0.716949	0.0492508	0.737262	0.438335	0.869965	0.970286	0.866829	2.72502	2.18898	0.977396	0.170651	1.90713	3.76103	0.863152	1.04215	0.459068	2.291	0.661935	0.330242	1.34548	8.96222	2.02423	1.28772	5.52043
606	E2_U_31.07.2013_M2	E2	0.33418	0.357284	0.0267969	0.839935	1.00292	0.954946	0.939227	0.211876	-0.157727	0.467792	0.796325	1.27882	0.310606	2.81757	0.43183	0.794982	0.119554	0.25625	0.948885	0.1948	0.473168	0.105397	0.966924	0.491912	0.463611	0.574276	0.494583	1.06282	0.861661	1.01004	3.30157	2.14025	0.985594	0.142069	2.9711	4.73499	0.858361	1.56958	0.59002	1.02081	1.6038	0.394045	1.34123	12.6273	1.34413	0.771922	3.69621
607	E1_U_12.03.2013_M1	E1	0.225192	-0.0932192	0.135212	0.0705119	0.322361	0.463699	0.616236	0.131163	0.33005	0.387041	0.529394	0.651363	0.293625	2.64411	0.320776	0.51648	0.366428	0.498666	1.84034	-0.0538644	0.219136	0.280895	0.436126	0.269626	0.143692	0.565397	0.157213	0.894412	0.563291	0.83008	2.46233	1.93265	0.98838	0.0775378	1.63323	4.21333	0.676781	0.871282	0.0860994	0.899364	1.05951	0.204495	0.731186	9.06122	1.42198	0.917614	4.0896
608	E1_U_19.06.2013_M3	E1	0.102093	0.02093	-0.00691975	-0.276215	-0.0283218	0.204258	0.00341269	0.318212	0.199974	-0.0882171	1.03555	0.758294	-0.413661	0.684654	0.124298	0.993325	0.209792	0.553539	2.80263	0.122812	0.35215	0.28421	0.484325	0.191242	0.401482	0.333266	0.0256515	0.733815	0.60212	1.90549	3.92875	1.95249	1.65562	0.147364	1.20444	3.69695	-0.119422	0.35281	0.140696	1.02501	0.693507	0.58911	1.01085	15.3179	1.00617	0.740214	2.80774
609	E2_U_19.11.2013_F2	E2	-0.194561	-0.396741	0.0924678	0.0818899	-0.0709757	0.276882	0.780685	0.164064	0.383554	-0.169997	0.206515	0.418962	0.311283	0.923098	0.146894	0.59842	0.652054	0.253585	2.57946	0.162459	0.463248	0.11838	0.905923	0.216417	0.1949	0.599855	0.134428	0.938203	1.00694	0.705052	2.24525	2.41212	0.5438	0.0679326	2.12196	2.44567	0.268233	1.16671	0.392101	1.37425	0.840703	0.239047	0.439963	7.70175	1.25832	0.914892	3.41487
610	K_U_23.12.2013_F1	K	0.686281	-0.0391246	0.0734987	0.481276	-0.319384	-0.281868	0.485523	0.012481	0.40801	0.239065	0.555455	0.866696	0.400852	3.25899	0.269279	1.12327	0.375534	0.184444	2.25274	-0.2276	0.190102	0.155904	0.51948	0.0457088	0.283578	0.649028	0.0382815	0.690212	0.399145	0.410199	2.44707	2.24422	0.77682	0.303013	1.62528	6.9779	0.793021	0.249852	0.24864	1.29963	0.0387051	0.236775	0.892162	21.5972	1.51378	0.488217	2.40778
611	K_U_15.05.2013_F2	K	0.162744	-0.197233	-0.173196	0.504707	0.164678	0.216828	0.18147	0.0625376	-0.397323	-0.349974	0.141935	0.521508	0.322699	4.36002	0.0518615	0.279486	0.377844	0.293736	0.9518	-0.136295	-0.138108	0.0837036	0.185335	0.0941706	0.180386	-0.0670317	0.396674	0.663995	0.616	0.599841	1.43857	1.84859	0.604448	0.0173571	1.20722	8.57815	0.2324	0.349547	0.228621	0.549897	-0.245454	0.168916	0.150397	15.4518	0.998615	0.463894	2.46458
612	E2_U_05.06.2013_M2	E2	-0.669373	-0.0863205	-0.0129416	0.191782	0.22219	0.306197	0.259118	-0.157933	0.183171	0.212539	0.198145	0.748065	0.757394	2.49681	-0.0221345	0.259683	0.212836	0.450554	2.19991	0.30453	0.394925	0.127207	0.0881395	0.00263128	0.275204	0.54746	0.0844202	0.842774	0.787404	1.39462	3.06912	1.76353	0.735015	0.0111843	1.03413	3.91495	0.259977	0.868941	0.13806	1.096	0.747314	0.404471	0.476871	14.4718	1.50553	0.680661	2.64381
613	K_U_21.08.2013_M4	K	0.508707	0.302506	0.0838137	0.193864	0.0163976	-0.0395186	0.366661	0.208573	0.0607679	0.108102	0.231526	0.300721	0.516056	1.7651	0.355648	-0.0355284	0.101939	0.216109	1.80081	0.0465494	-0.141328	-0.0395771	0.582999	0.131452	-0.136113	0.124431	0.0398076	0.752853	0.148066	0.704055	2.17656	2.02996	0.518905	0.240012	1.22425	2.77555	1.3378	0.423968	0.277096	1.01166	0.32678	0.220296	0.66882	21.0278	0.702303	0.666565	2.45328
614	K_U_26.06.2013_M3	K	0.00682239	-0.084753	0.169	0.403565	0.333744	0.496635	0.813442	0.0112495	0.0930793	0.448578	0.278246	0.649385	0.279797	1.73113	0.318783	0.817998	0.571805	0.280895	1.4632	0.593888	0.508434	0.0583686	0.801853	0.416775	0.457803	0.912644	0.189957	0.978607	0.898014	0.998259	3.6698	2.57389	1.18722	0.121586	1.58268	3.2259	0.536834	1.05259	0.281354	1.16574	1.15645	0.316228	0.869733	14.0852	2.21253	1.01652	4.34263
615	K_U_10.07.2013_F1	K	0.77562	-0.32976	0.578655	0.958465	0.0614209	-0.460644	-0.0778351	-0.13726	0.526599	0.194223	0.185729	0.808879	0.199144	0.408022	0.174166	0.0334515	0.25354	0.668992	4.0035	0.0337491	-0.250315	0.096842	-0.25319	-0.278037	0.155068	0.227187	0.337692	0.830063	1.23825	-0.397971	2.29181	2.15664	0.28985	-0.017761	2.10208	3.08101	0.743545	0.370034	0.169283	0.657661	0.801576	0.263404	0.0264842	8.22182	1.14015	1.08892	3.71079
616	K_U_24.07.2013_F4	K	0.267129	0.323064	-0.140342	-0.55743	0.488303	0.484006	0.991787	0.274985	0.255661	0.362577	0.425846	0.574567	0.280112	1.79913	0.23751	0.528353	0.365465	0.49032	1.19335	0.393794	0.741338	0.264805	0.33756	0.682941	0.692212	0.380181	0.0858914	0.654228	0.335741	0.832998	2.35827	2.20057	0.75204	0.24643	1.34035	3.33645	0.64451	0.365198	0.155088	1.41251	0.75267	0.279725	0.920676	21.6031	1.29416	0.69712	2.94854
617	E2_U_12.03.2013_F4	E2	0.0262764	-0.0546147	0.280352	-0.153167	0.612705	1.21014	0.905235	0.0739473	0.21577	0.142256	1.34575	1.59366	0.126967	4.07026	0.274754	0.174804	0.174207	0.398856	1.53545	-0.0271295	0.918056	0.115335	-0.0779838	0.535652	0.350311	0.850027	0.35394	1.14067	-0.260937	1.20754	3.65404	3.49616	1.21896	0.277552	2.88767	6.72271	0.490749	1.03192	0.187205	1.65209	0.590422	0.666503	0.759906	10.5049	1.53296	0.825529	3.88329
618	K_U_10.12.2013_M2	K	0.165936	-0.0563547	-0.108607	-0.299625	0.00708665	0.236062	0.420322	0.179166	0.349097	-0.0416401	0.10137	0.338385	0.416883	1.64804	0.131637	0.330365	0.466168	0.344756	2.24528	0.166453	0.530156	0.06381	0.277604	0.0991863	0.364593	0.350699	0.302353	0.635861	0.246754	0.520985	1.48744	1.60717	0.697668	0.0822822	0.851693	3.48517	0.843749	0.467367	0.0816179	1.3497	0.783483	0.340449	0.744622	11.8104	0.700306	0.519305	2.80378
619	E1_U_06.11.2013_M3	E1	-0.0755544	-0.161496	0.0178867	-0.00101354	-0.027795	-0.0306363	0.421098	0.0147396	0.139908	0.106613	0.26352	0.201546	0.362084	1.51882	0.331773	0.131535	0.348221	0.101062	2.37433	0.342998	0.13585	-0.015576	0.168812	0.22621	0.476451	0.210851	0.110409	0.284316	0.145031	0.379395	1.44227	1.29073	0.443303	0.29027	1.25541	2.75973	1.33932	0.178146	0.0340547	0.772798	0.586834	0.171952	0.670654	19.7332	1.03914	0.645341	1.88478
620	K_U_15.05.2013_F5	K	-0.409662	0.110506	0.352772	0.1081	0.114704	-0.201521	-0.630492	-0.0564517	0.162751	0.207029	0.205295	-0.015211	0.340485	0.754079	0.329079	0.547434	0.619991	0.338247	0.714834	0.0717668	0.363451	0.273614	-0.0810911	-0.00747843	0.420675	0.605222	0.123553	0.57949	0.389859	0.0495888	1.45219	1.09405	0.491634	-0.0784275	1.73205	1.87759	0.492068	0.444685	0.22886	1.39395	0.938023	0.336472	0.938666	7.08654	1.01248	0.608879	3.47711
621	E2_U_17.07.2013_F1	E2	-0.425773	0.274283	0.12342	-0.238653	0.300728	0.203507	0.819344	0.137702	0.167546	0.409142	0.417248	1.03048	0.397371	1.82357	0.0872481	-0.320838	0.207421	0.192001	3.58167	0.203041	0.310605	0.339002	0.721398	0.188058	0.0669144	0.558846	0.174847	0.1924	0.900575	0.83699	3.68662	2.91068	1.16042	0.195772	2.33207	3.21802	0.545129	0.430337	0.149044	1.9957	1.06439	0.391402	0.42352	11.8839	1.2698	0.714443	3.92006
622	K_U_01.05.2013_M3	K	-0.0871307	0.199635	0.0687279	-0.175209	-0.566372	0.795059	1.02174	0.112377	0.0222091	0.394472	-0.0162671	0.376186	0.44462	2.14053	0.18051	0.346023	0.695486	0.37286	1.74094	0.0526989	0.642937	0.215968	0.374031	0.287321	0.367936	0.523357	-0.0170158	0.187461	0.610606	0.654947	1.68001	1.49698	0.710509	0.0782747	1.64693	3.52397	0.286959	0.631116	0.0813366	0.725443	0.51624	0.101474	0.731392	12.9794	0.971677	0.678682	1.64714
623	K_U_04.09.2013_M5	K	-0.51349	0.289142	0.288829	0.710736	0.670379	0.276593	0.711197	0.0792855	-0.178424	0.221461	0.933179	0.491406	0.498718	1.18718	-0.143975	0.115947	0.671739	-0.277418	0.76176	0.4369	0.712433	0.243533	0.254556	0.479139	0.802035	-0.0682869	0.103454	0.99341	1.23019	1.09688	0.851693	1.09706	0.837748	-0.169699	0.556969	1.74894	0.458487	1.08906	0.0498968	0.707491	0.0620344	0.063227	0.917814	11.2405	1.79252	0.582256	2.8068
624	E1_U_12.03.2013_F4	E1	-0.206157	0.0545258	-0.0502289	0.00961125	0.273163	0.544325	0.445141	-0.0270106	-0.453011	-0.335996	0.392652	0.267733	-0.549824	-0.00338148	0.0368314	-0.00325816	-0.025181	-0.210586	1.89363	-0.0698373	0.0200663	0.0464984	-0.37601	0.0271529	0.204658	0.148903	0.213825	0.603972	-0.210534	-0.239629	0.395115	0.886113	0.339301	0.112524	0.879828	1.99874	0.67567	0.270489	0.15855	0.576004	0.755274	0.216033	0.448456	3.20666	0.683388	0.334419	2.87864
625	E2_U_31.07.2013_M1	E2	-0.13856	-0.0191477	-0.0391906	-0.0346276	0.0630945	0.0968367	0.132168	0.108372	0.0552369	-0.101981	0.14557	0.311765	0.427707	0.787943	0.0968963	0.560511	0.616391	0.0975598	0.668697	0.370893	0.41481	0.181036	0.773948	0.186842	0.0971746	0.490204	0.314518	0.632744	0.757239	0.540868	2.11468	2.2764	0.724466	0.197171	1.20052	1.59916	0.690623	0.964569	0.227445	1.29019	0.823951	0.216487	0.712888	24.3898	1.65725	0.669214	3.07108
626	E2_U_17.07.2013_F3	E2	0.0847506	-0.180995	-0.238333	-0.243361	0.209769	0.227562	0.449047	0.0651762	0.244925	-0.094451	-0.0298662	0.247029	0.127196	1.17601	0.152693	-0.0776121	0.422938	0.0580275	1.74475	0.280787	0.770457	0.0188594	-0.331751	0.284374	-0.368298	-0.0576849	-0.0478682	0.214304	0.189364	0.637665	1.23203	1.53357	0.623242	0.114268	0.677091	2.59871	0.271593	0.039516	0.155967	0.335145	0.65903	0.0766688	0.704265	17.2031	0.431997	0.616217	2.26455
627	E2_U_17.07.2013_M3	E2	0.108895	0.0918413	-0.0695525	0.294563	0.0854752	0.467181	0.494411	0.103404	0.259629	-0.0917889	-0.146468	0.438033	0.449997	1.75584	0.308589	0.559855	0.0954758	0.330793	0.972521	-0.0301161	0.301507	0.175456	-0.0478422	0.239334	0.171635	0.251148	0.18656	0.217666	-0.00255646	0.247189	2.49482	2.53078	0.511052	0.252813	0.862041	1.19303	1.83341	0.670469	0.126979	0.340873	0.342219	-0.00445207	0.455265	18.5734	1.01611	0.437224	1.53596
628	K_U_10.12.2013_M5	K	0.108004	-0.269319	0.102489	-0.254832	-0.283602	-0.187051	0.730179	0.245872	0.292801	0.147698	0.958185	0.819017	0.215498	0.933427	0.136439	0.677316	0.231732	0.133702	0.639901	0.115001	0.533494	-0.0807285	0.326729	-0.160421	0.275446	0.0717154	0.074873	0.0621743	0.265856	0.358665	2.09886	1.50444	1.02852	0.15594	1.06357	2.55335	0.707583	0.816388	-0.108891	0.70205	1.03317	0.0583985	0.51484	11.3508	0.757618	0.801076	2.24919
629	E2_U_09.10.2013_F4	E2	-0.305948	-0.225985	-0.175707	-0.271036	0.0701019	0.55362	0.997812	-0.014074	-0.167444	-0.129276	0.151364	0.385951	0.488227	1.8291	0.104818	0.329012	0.243341	0.341691	2.91168	0.352413	0.0851528	-0.141281	-0.0549728	-0.019146	0.173159	-0.0146537	0.0774607	0.34334	0.309969	0.684066	1.58544	2.35274	1.12069	0.0416483	0.868505	2.74192	1.62055	0.140799	0.0197223	0.469446	0.453094	0.135937	0.743048	13.9032	0.899773	0.43762	2.59522
630	K_U_26.06.2013_F5	K	-0.321622	0.106959	0.297369	1.06585	0.147426	0.67684	0.206768	-0.0821644	-0.280499	-0.0595497	1.29326	1.79198	1.21871	4.34121	0.423899	0.923467	1.06378	0.608221	3.52388	-0.117623	0.788045	0.509865	1.15161	0.277257	0.359717	1.08619	0.548569	1.16347	1.4517	1.85267	3.66836	3.67673	0.842038	0.0146756	2.33204	7.88583	0.266026	0.827899	0.279113	1.12564	1.32633	0.520912	1.0576	9.21045	1.19648	0.954492	4.78946
631	E1_U_28.08.2013_F1	E1	-0.163737	0.223201	0.153401	-0.491682	1.1501	0.00949112	0.470329	0.225397	0.947549	-0.471665	0.897551	0.434569	0.696598	1.69113	0.311427	0.0127981	0.632719	0.65422	1.7302	-0.501885	0.571481	-0.360826	-0.243557	0.0802345	0.455459	0.529768	0.0745282	0.238673	0.0350629	0.242594	1.82358	2.17466	-0.179137	-0.0083852	2.48876	1.97444	0.116828	0.437556	0.19033	1.54229	0.713488	0.113281	0.0538313	8.13806	0.803773	-0.171981	1.19349
632	E1_U_19.11.2013_M3	E1	0.134017	-0.263892	0.222233	-0.355926	0.614727	-0.818607	0.0519545	0.0383244	0.493014	0.817113	0.762224	0.369433	0.390406	0.988953	-0.135692	0.194949	0.498953	0.0439503	1.13174	0.402614	0.496411	0.263958	1.50424	0.145739	0.465114	0.82473	0.195677	0.599023	0.369529	1.19104	2.4147	1.78625	0.490813	0.222147	1.53249	1.83349	0.813127	1.0965	0.159522	2.4008	1.87283	0.376628	1.44542	10.9269	2.37012	0.772392	4.57421
633	E2_U_25.03.2013_F2	E2	-0.101602	-0.0332627	-0.170631	0.144095	-0.0793351	0.223151	0.815493	-0.0731497	0.00891199	0.339157	0.570227	0.406076	0.347922	1.05596	0.0176263	-0.00500799	-0.0907542	0.392974	0.391622	-0.137303	0.287696	0.0466122	0.326182	0.124618	-0.0647569	0.165406	-0.13814	0.048775	0.0294351	0.0863206	1.77521	1.53408	0.85539	0.0645977	1.21434	1.672	0.586489	0.572252	-0.0178554	0.195644	0.396901	-0.0276853	0.264982	10.6751	0.711396	0.514754	1.8834
634	K_U_06.01.2014_M2	K	-0.0840717	-0.34766	-0.00448341	0.0245507	-0.367305	0.743103	1.25787	0.224871	-0.28292	-0.279186	-0.0557422	0.467438	0.0853294	0.767683	-0.118053	-0.126658	-0.464313	0.0178729	1.01687	-0.270139	-0.100576	0.120663	-0.331321	-0.0355995	-0.109756	-0.603531	-0.0894037	0.209051	0.485158	0.216497	0.860377	1.12101	0.804129	0.0780685	0.166539	1.76702	1.10855	0.114714	0.16856	0.493051	0.405563	0.344712	0.235329	5.40793	0.727314	0.362184	1.99088
635	K_U_16.10.2013_F4	K	0.320588	-0.303592	0.0655833	0.147041	0.344632	0.341873	0.622793	0.103712	0.230891	0.497236	0.379156	0.67448	0.395481	1.51636	0.111557	1.6e-05	0.622231	0.214879	1.53521	0.282708	-0.236378	-0.117622	0.4942	-0.215381	0.467414	-0.0795036	0.145516	1.00379	0.648668	0.899474	1.12829	1.42283	0.845885	0.0836751	1.18399	2.67526	0.373631	0.350895	0.241488	1.29845	0.298444	0.212828	0.594301	9.65354	0.627515	0.492737	2.11076
636	E2_U_03.07.2013_M1	E2	0.0977827	-0.123992	-0.0381551	0.121052	0.195382	0.604792	1.11009	0.39302	0.295828	0.453378	0.0044207	0.420713	0.437849	2.20381	0.0645813	0.344958	0.151375	0.286746	2.84395	0.0854303	0.866752	0.0549845	0.243346	0.00654277	0.039497	0.634672	0.0900094	0.617235	0.349397	0.553066	1.79741	1.982	0.872553	0.0451608	1.10723	3.68797	0.907119	0.464712	0.255944	1.03865	0.409268	0.12156	0.461806	12.5788	0.681069	0.249449	2.42688
637	E1_U_06.11.2013_M5	E1	0.064006	-0.0681197	-0.175452	0.000877338	0.541516	0.357451	0.697519	0.177325	-0.122869	-0.208576	0.470745	0.582652	-0.0155826	2.12633	0.348215	-0.0411214	0.147241	-0.185012	2.57098	-0.107052	0.679043	-0.0442708	-0.616783	-0.038724	0.28308	-0.0698624	0.0927283	-0.0395722	-0.122715	0.484446	1.26744	0.94537	0.893052	0.0340781	2.29853	4.17382	0.249556	0.506195	0.0718738	0.0289324	0.206478	0.0437124	0.734839	14.5573	0.621005	0.0269576	1.88391
638	E1_U_24.04.2013_M1	E1	0.278619	-0.317834	-0.244334	-0.176893	-0.175039	0.461545	0.419148	0.225613	0.747464	-0.113888	0.8627	0.845688	0.456962	0.451639	0.0375086	0.496379	0.555147	0.132952	1.81153	-0.115526	0.317332	0.0196116	0.571801	0.395769	0.209804	0.166104	0.334307	0.399961	0.207959	0.767772	1.67734	0.941576	1.41439	0.042293	1.79548	2.83199	0.677172	0.64882	0.0542547	1.32518	0.621831	0.00889751	0.70353	8.5172	1.69313	0.770025	3.04336
639	E1_U_25.03.2013_F1	E1	0.399652	-0.301171	0.102911	0.106296	0.366325	-0.0995657	0.794474	0.248295	0.234442	0.022088	0.131918	0.729594	0.232911	1.3743	0.237599	0.21512	-0.471405	0.492491	1.87232	-0.13363	0.655937	0.166883	0.319162	0.0525746	0.474656	0.353088	0.122051	0.811298	0.392889	1.16082	2.28144	2.30057	0.179312	0.129834	1.45374	2.66527	0.436425	0.691662	0.0982747	0.604742	0.629505	-0.00586772	0.550574	10.7961	0.778503	0.425901	2.7517
640	K_U_06.01.2014_F3	K	0.574054	0.329491	0.286618	0.042894	0.289405	0.14583	0.241022	-0.0468401	-0.273953	-0.0656892	0.919307	1.00455	-0.221352	1.93346	0.240661	0.484969	0.412515	-0.119288	1.20723	0.172059	0.872723	0.37711	0.712857	0.346216	0.179165	0.902634	0.573487	0.67368	0.30048	1.13334	4.13854	3.04824	0.175255	0.124267	1.47321	3.21518	0.696655	1.14609	0.132109	1.26366	1.75677	0.525262	0.898387	14.378	1.78329	0.956743	4.89687
641	E2_U_16.12.2013_F5	E2	-0.036932	-0.0934576	0.00340094	0.0693762	0.747003	0.181259	0.13197	0.00636052	0.316475	-0.049594	0.360957	0.610893	0.247415	1.44438	0.322299	0.79824	0.298961	0.523112	1.38664	0.195577	0.261241	0.131006	0.584329	0.30019	0.466913	0.399544	0.350867	1.45867	0.622477	0.5864	2.30134	1.78399	0.85308	0.130917	1.09281	6.40759	2.00044	0.880272	0.194995	1.14255	0.637644	0.223652	0.704073	31.5014	1.54492	0.525471	2.98415
642	E1_U_13.01.2014_M4	E1	0.310198	-0.218054	-0.00623972	0.0418268	-0.257853	0.164874	-0.0508782	0.0222806	-0.0953458	0.00555282	0.683501	0.697538	0.683351	2.15829	0.0382914	0.405467	0.535935	-0.0573003	1.26762	-0.115395	0.377816	0.00942471	0.180105	-0.0161523	0.613271	0.642598	-0.101094	0.648756	-0.160586	0.566419	2.41332	2.08665	0.954162	0.116615	0.860878	5.73592	0.707911	0.514602	0.111716	1.05557	0.625654	0.489267	0.666979	18.7311	0.929853	0.560802	3.19409
643	E1_U_30.12.2013_F1	E1	0.0313273	-0.242047	-0.0630606	0.0243317	-0.0201965	0.185224	0.438512	-0.191453	0.163248	0.439967	0.307014	0.465319	0.444396	1.19398	0.437849	0.0517464	0.0926188	0.0511058	3.1674	0.106966	0.382176	0.152654	0.0547587	0.118114	0.195998	-0.11212	0.17007	-0.0106548	-0.0764076	0.419415	1.12962	1.29647	0.850048	0.199699	1.61227	2.93169	0.556765	0.419562	0.100497	0.567814	0.178085	0.184706	0.516804	6.49621	1.25291	0.46391	2.42624
645	K_U_09.12.2013_M4	K	-0.0403815	0.0396631	0.118668	0.386916	0.292983	0.163497	0.504399	0.0995478	-0.000788077	0.214002	-0.125103	0.570108	0.810939	5.7245	0.330231	0.640902	0.232841	0.24715	2.90231	0.0321173	0.0903827	-0.00444967	-0.0656485	0.117143	-0.0325602	0.000770681	0.0407696	0.23716	0.0658415	0.350835	1.71255	2.11105	0.414351	0.0853961	0.952514	4.4653	3.56395	0.158347	0.125402	0.52708	0.545748	0.26644	0.358572	14.4827	0.775348	0.536528	1.92082
646	E1_U_19.11.2013_M5	E1	-0.101037	0.0211378	-0.177837	0.518552	0.500946	0.254928	0.72454	0.152842	0.0507681	0.433649	-0.0797273	0.280474	0.362686	2.48304	0.154731	-0.0581136	0.209701	0.199115	2.06862	-0.0705028	-0.0168463	0.240845	1.02898	0.232363	-0.0406605	0.36102	0.210249	0.0408199	-0.145715	0.572451	1.19214	0.904171	0.305424	0.0139692	1.02516	4.47545	0.129782	0.475018	0.278377	0.753591	0.720038	0.306803	0.0233998	11.6495	0.908752	0.514887	2.10548
647	E1_U_06.11.2013_M4	E1	-0.284243	0.199243	0.206779	0.396135	0.555357	0.413922	1.09573	0.187451	0.477945	0.593996	0.352525	0.971625	0.804302	4.9912	0.41409	0.762855	0.761626	0.492469	2.45916	0.0546795	0.635255	0.154021	0.563765	-0.103726	-0.452892	0.546249	0.441515	0.628293	0.535234	1.1759	1.51532	1.41797	0.675145	0.0858014	1.93781	6.44876	0.540206	0.536042	0.306613	1.8172	0.128931	0.324755	0.631124	12.364	0.719899	0.700438	3.43505
648	E1_U_05.06.2013_M1	E1	0.284355	-0.227719	0.0666425	0.364461	0.542324	0.664051	0.516778	-0.0982535	-0.241225	2.03843	1.81841	0.369847	1.66098	2.19884	0.748046	0.257742	0.911808	-0.345927	1.7047	0.525868	0.861621	1.16455	0.945216	0.419661	0.701837	0.803485	0.536787	1.44036	-0.159302	0.425452	2.2779	1.34997	1.39904	0.364264	1.60217	2.91618	1.1511	0.618933	0.169894	2.43617	1.64881	0.0513866	0.576345	7.23499	1.12559	0.534042	4.31999
649	E2_U_10.04.2013_F2	E2	-0.17008	-0.0986022	-0.00502912	0.394877	0.153546	0.0677363	0.104487	0.166556	0.183288	0.532233	0.722651	0.779492	0.269318	1.23971	0.117437	0.603333	0.853154	0.313232	2.04933	0.18272	0.578117	0.194797	0.905692	0.489116	0.480378	0.296858	0.222294	0.638698	0.675369	0.642729	4.09068	3.01495	1.48711	0.199638	1.55316	3.37255	0.446282	0.951009	0.270022	1.98628	0.812361	0.361515	0.907459	12.489	1.34118	0.578005	3.69705
650	E1_U_14.08.2013_M2	E1	0.37922	-0.491752	0.109571	0.877613	-0.0875715	1.04003	0.553662	-0.139037	-0.419461	0.157171	0.0292861	0.709131	0.562018	4.15985	0.53387	0.061049	-0.35102	0.0305124	1.53998	-0.0571004	-0.671345	0.109535	-1.38542	-0.442059	-0.801939	-0.390546	-0.4769	-1.05551	-0.255814	-0.129171	0.401243	1.49219	-0.254021	-0.0582008	0.230628	2.95007	-0.256422	-0.733012	-0.0715351	-0.343972	-0.327103	-0.0243712	-0.186442	2.6157	-0.219915	-0.168282	0.0129914
651	E1_U_30.12.2013_F4	E1	0.277551	0.490679	-0.494334	0.81318	1.67195	0.157017	0.0341701	0.129745	0.728515	0.92829	0.805984	1.76549	1.17191	2.36815	0.191505	0.200432	1.07373	0.665764	3.14145	0.276674	0.155354	-0.180147	-0.502211	0.195486	0.187645	-0.427491	0.233877	1.31902	1.29591	1.12434	3.93372	2.87013	1.39335	0.362193	2.09331	2.51556	0.534462	1.32306	0.169144	2.2461	0.342243	0.328371	0.418866	11.9745	1.0801	0.844576	4.01556
652	K_U_15.05.2013_M2	K	-0.181604	0.232321	0.216251	-0.189664	0.349156	0.00796114	-0.183031	-0.128463	0.365772	0.278335	0.448263	0.540668	0.282209	2.16852	0.115558	0.511339	0.100284	0.171135	1.65213	-0.0704099	0.0328975	-0.092956	0.992856	0.460991	0.301774	0.480067	0.248575	1.04286	0.486262	0.59337	2.48421	2.0626	0.823759	0.0840934	0.991735	3.47055	1.11962	0.684452	0.155518	0.668802	0.35868	0.352484	0.232864	25.8878	1.3677	0.498333	2.18959
653	E1_U_13.01.2014_F3	E1	0.094813	0.286236	0.0709381	0.0760607	0.125401	-0.0252032	0.487612	0.0783298	0.525918	0.0223981	0.920703	0.464719	0.421334	1.57847	0.222042	0.31316	0.209991	0.00716135	1.52634	0.0416261	0.211795	0.0642179	-0.0832666	-0.0865544	0.640698	0.773187	-0.00620134	0.5552	0.584225	0.55838	1.34748	2.0811	0.474632	0.214959	1.5632	6.53848	0.832231	0.395196	0.115586	0.700126	0.950525	0.183284	0.565032	23.2904	0.64755	0.598183	1.64909
654	K_U_02.10.2013_M5	K	-0.306167	-0.293028	-0.407273	0.137638	0.271537	-0.0840384	0.421567	0.188083	0.120307	0.23697	0.709514	0.199318	-0.190924	0.340199	0.406	0.424807	-0.0161788	0.20476	2.07376	0.102395	0.608881	0.169847	-0.07454	-0.232317	0.33775	0.087425	0.0707359	0.77696	0.822262	0.409541	3.10915	2.6176	0.76688	-0.0631278	0.836379	1.9759	0.344447	0.754776	0.128968	0.529699	0.772097	0.370423	0.593688	8.8181	0.657894	0.339956	1.66477
655	E1_U_25.09.2013_M4	E1	0.975459	0.596125	0.199569	-0.0237516	1.33081	-0.0560621	0.584991	-0.222144	0.55226	0.605761	-0.784683	1.2485	0.360515	2.564	0.37695	0.325999	0.580655	0.363845	1.67587	0.608439	0.605099	0.463839	1.14956	0.454529	0.636604	0.215136	-0.046584	1.43251	0.550868	1.03041	1.69172	2.03961	0.40745	0.0667769	1.56706	3.78813	0.366551	1.45953	0.0979698	0.29806	0.996086	0.605491	0.723245	16.1341	1.1322	0.583021	3.01286
656	K_U_18.09.2013_M1	K	0.40706	0.592282	0.518373	-0.642963	0.130744	0.65801	0.229023	0.0772203	0.441989	0.11363	-0.137651	0.674582	0.595721	1.73057	0.46578	0.668969	-0.163085	0.418301	-8.47e-05	0.333713	1.09665	0.909874	0.616584	-0.396967	0.174787	0.79144	0.310682	1.9084	0.589256	0.139116	2.59487	1.26084	0.790267	0.0928846	1.66944	2.65601	0.749799	0.18263	0.51348	0.797795	0.987579	0.374482	0.0644291	7.32189	0.669846	0.748123	3.52238
657	E1_U_31.07.2013_F5	E1	0.101437	-0.36715	-0.056098	-0.0696903	0.20421	0.346893	0.853436	0.304705	0.322526	-0.067668	-0.0827201	0.787312	0.535352	3.30357	0.463906	0.52229	0.599358	0.238284	3.13554	0.190828	-0.14162	0.0370377	0.492185	-0.184495	0.281528	0.84082	0.145852	0.866718	0.357645	0.359582	2.12688	1.00805	0.615871	0.120687	1.19516	4.95701	1.24106	0.54587	0.149367	1.71567	0.625546	0.379507	0.530896	11.6659	1.00279	0.292283	2.67425
658	K_U_15.05.2013_M5	K	0.275326	-0.0458305	0.272116	0.426377	0.565368	0.254847	0.535621	0.309809	0.892234	0.279921	0.788829	0.521102	0.150056	0.593463	0.260041	0.43291	0.534953	0.0669165	1.30759	0.0532863	0.0424646	0.276951	1.14391	0.79774	0.385883	0.547322	0.215362	1.11946	0.387236	0.599267	1.74047	1.87768	0.999902	0.125733	1.63117	2.18328	0.490381	1.05212	-0.153609	1.93537	0.49831	0.192182	0.883741	27.1174	1.26473	0.814616	3.38865
659	E2_U_14.08.2013_M3	E2	-0.0750375	-0.01581	-0.193327	0.151465	0.447306	0.339292	1.09994	0.14996	-0.163916	0.0373417	-0.0738009	0.40518	1.06068	3.06301	0.192741	0.233154	0.149388	0.428188	2.64189	-0.0900779	0.15985	0.162728	0.333553	0.0518449	-0.0391726	-0.0705283	0.0711604	0.409631	0.315263	0.612984	1.78176	1.58846	0.369579	0.123342	0.746532	3.82745	1.27665	0.299762	0.0843357	0.687644	0.536789	0.0769707	0.176284	10.7931	0.54336	0.383197	1.9069
660	E2_U_24.04.2013_F4	E2	-0.566188	-0.127096	0.0588178	-0.263237	-0.571562	1.05734	1.47476	0.298431	0.131354	-0.203515	0.303415	0.468226	0.470507	1.68149	-0.110555	-0.0535492	0.216792	0.304737	2.37771	0.166512	0.121361	0.144738	-0.00800399	-0.215964	-0.468878	0.0814547	-0.274588	-0.0105977	0.58023	0.505966	0.781802	2.24092	0.331401	-0.0464274	1.36407	3.85407	0.376682	0.191838	0.110138	0.72286	-0.000682376	0.0808789	0.298322	2.75815	0.566703	0.0951609	1.73866
661	K_U_10.07.2013_M4	K	0.991299	0.363506	0.632553	1.12385	0.957702	0.384395	-1.39444	0.294528	2.24775	0.738797	1.55114	3.05576	1.3511	4.82174	0.354363	1.87576	0.786161	0.0425935	1.95738	0.774347	0.788719	-0.234604	1.51861	0.718099	-0.0425195	1.13775	0.645822	1.64475	0.709494	1.42186	5.88512	2.97096	2.30182	0.342568	3.28425	6.0255	1.50345	2.8212	0.95421	1.81573	2.51696	0.451384	1.14981	12.2186	2.32891	1.75273	7.55396
662	K_U_18.09.2013_F5	K	0.249096	0.101606	0.265776	0.671411	-0.0622133	-0.0482362	0.462725	0.143466	-0.0661779	0.384251	1.17929	0.796793	0.21121	0.539557	0.277397	0.238628	-0.272556	0.536323	2.44225	0.208215	0.467737	0.263879	0.425154	0.216667	0.0486919	0.112384	0.428658	1.06098	0.604692	1.25887	4.00566	2.85651	0.870443	0.0178277	1.93938	3.10655	-0.00481548	0.210467	0.117039	0.948475	1.0373	0.343328	0.946508	13.6414	1.0354	0.121349	2.50131
663	E1_U_13.01.2014_M5	E1	-0.466995	-0.350713	0.129128	0.622028	0.573231	0.5753	0.527801	0.326358	-0.320133	-0.147755	0.106717	0.301754	0.690193	1.12394	0.0904726	0.0858381	0.197824	0.257444	1.96509	0.00871626	0.0451164	0.257599	0.0718731	0.413565	0.729118	-0.373153	0.183543	0.523334	-0.0870478	0.382705	1.33543	1.26723	0.708218	0.0100615	1.24436	2.55533	-0.182228	0.979455	0.530053	1.06837	1.05778	0.137297	1.15795	5.9183	0.807124	1.11517	4.78433
664	K_U_19.01.2014_F5	K	-0.670444	-0.0667268	0.16522	-0.087564	0.822985	0.621766	0.551117	0.276849	0.450354	0.12992	0.632609	1.69469	0.592691	3.19979	0.954894	0.217298	0.767512	0.664083	0.872526	0.742787	0.587979	0.369826	0.462199	0.74736	0.774256	0.155019	0.293687	0.656734	1.48772	1.26127	2.54629	2.36804	0.217522	0.334549	1.17457	6.70828	0.00701191	0.628172	-0.0539628	2.37591	1.22196	0.213036	1.21865	10.7432	1.41532	1.92083	3.75659
665	K_U_02.10.2013_F1	K	0.374115	-0.516128	-0.167237	-0.361149	-0.0342528	0.04355	0.726641	0.00445897	0.0499452	-0.222802	1.03448	0.303445	0.113504	1.39446	0.294332	0.314708	-0.0383536	0.139315	0.971466	0.565297	0.604492	-0.0270463	0.254264	0.194205	0.454568	0.19837	0.294239	0.54429	0.284136	-0.104877	3.12874	2.79689	0.576915	0.165154	0.824611	2.97491	0.477601	0.169594	0.0887031	0.652973	0.678845	0.0429813	0.505284	27.8824	1.53871	0.465256	2.63614
666	K_U_04.09.2013_M4	K	0.101265	0.42548	0.397452	0.855627	0.175538	-0.232543	0.623192	0.159328	0.259289	0.245843	1.01064	0.0110653	0.102922	0.934859	0.255845	0.483749	0.695857	0.532119	1.45182	0.46831	0.332912	-0.0436563	0.442483	0.636523	0.277917	0.537185	0.472335	0.855023	0.640252	0.814903	3.8635	2.68137	1.14411	0.206897	1.07188	2.82109	0.421562	1.09148	0.435462	2.82165	1.1512	0.363447	0.724184	10.7126	1.15668	0.827068	3.55004
667	K_U_01.03.2013_F2	K	-0.527839	0.297324	0.00573651	-0.010961	-0.235219	0.134907	0.16324	0.104219	0.393095	0.383486	0.806771	0.887589	1.56668	6.01461	0.846978	1.29787	0.55814	0.342228	2.54787	0.370882	0.794834	0.00875898	0.243287	0.130083	0.255733	0.182594	-0.020774	0.76461	0.578097	1.04764	2.72997	2.20066	0.802011	0.0774534	1.91245	11.4335	0.142916	0.970777	0.419222	1.10783	0.850769	0.144899	1.04585	12.0043	1.20228	0.780055	3.60063
668	K_U_16.10.2013_M5	K	-0.283994	0.227784	0.0413269	0.0085371	0.0483099	0.0620729	0.258862	-0.0225608	0.18248	-0.0520821	-0.0376661	0.105379	0.291773	0.111972	0.214745	0.140744	0.0838676	0.0376223	0.138965	0.0652742	0.418771	0.483888	0.836067	0.50027	0.445051	0.856703	0.298536	0.777247	0.632239	0.383347	2.59993	1.72251	0.190512	0.0444674	0.859495	2.61709	1.09784	0.842527	0.204295	0.817666	0.668438	0.0576918	0.508382	19.7332	1.37025	0.83857	2.7541
669	E1_U_26.02.2013_M3	E1	0.123471	0.237437	0.017823	0.108397	0.669689	0.139449	0.411355	0.0266567	-0.097542	-0.262608	0.31644	0.822282	0.0748096	1.5151	0.128744	-0.0993238	0.830564	0.34268	2.628	0.238437	0.695575	0.0260429	0.399294	0.0925364	0.418349	0.441979	-0.0704684	0.0689165	0.575039	0.507063	1.32024	1.51441	0.720192	0.0513536	2.0485	2.84536	0.626681	0.675623	0.256754	1.15009	0.448297	0.394584	0.399564	7.31483	1.02927	0.874032	2.47952
670	E2_U_25.03.2013_F5	E2	0.863157	0.334004	0.223521	0.565402	-0.152734	0.916555	0.403565	0.019403	-0.0633343	0.252855	0.183477	0.389201	0.573533	1.27236	0.0879249	-0.197496	0.590984	0.464146	3.79777	0.0921475	0.499113	0.495028	0.795138	0.234441	0.53239	0.121988	0.128545	0.336744	0.766634	0.312347	3.10353	3.05895	0.8428	0.204126	2.85019	4.29948	0.636767	0.318835	-0.0967582	1.03252	0.575227	0.244596	0.909071	6.94832	1.1784	0.570543	3.53913
671	K_U_18.09.2013_F3	K	0.0613634	0.390039	0.280654	0.348763	-0.120645	0.134774	0.302076	0.364258	1.49308	-0.248414	0.19217	0.506726	0.24593	1.48684	-0.0294254	-0.052862	0.137647	0.499306	4.15045	0.0847462	1.05998	0.175423	0.0865424	-0.0791686	-0.160406	0.199933	0.443135	0.285982	0.582352	1.07795	2.35715	2.51772	1.24173	0.164918	2.22815	4.53757	0.72071	1.05073	0.145482	1.57942	0.790165	0.231055	0.784584	4.61639	0.746563	0.867487	2.70651
672	K_U_26.11.2013_M5	K	-0.626698	-0.231613	0.585053	-1.01335	-0.62552	0.0434774	0.564443	0.160051	1.06261	-0.432268	0.526069	1.41473	0.366722	1.69802	0.547548	1.2701	0.0885212	0.303587	4.45331	0.882469	0.363043	0.255438	-0.428646	-0.401679	0.560158	-0.162067	0.426839	0.490845	1.29603	0.979971	2.57585	2.63794	1.05582	0.134785	2.9763	3.80104	-0.0478647	2.1672	0.912	1.53792	0.924224	0.18072	0.447784	11.6889	1.53792	0.136796	3.66341
674	K_U_02.10.2013_M3	K	0.10713	0.217522	0.0360452	0.0340314	0.13029	0.353811	0.975354	0.0301571	0.148654	-0.0322823	0.157312	0.656526	0.237743	1.84781	0.245886	0.0717023	0.12984	0.211827	2.13863	0.176452	0.321196	0.535763	1.11127	0.0848751	0.413726	-0.0096362	0.198213	0.890444	0.555028	0.922417	2.79747	2.53575	0.347244	0.0657804	2.12513	3.53226	0.501549	0.727827	0.27498	1.18713	1.11553	0.32233	0.981005	9.43941	1.33671	0.806286	4.37273
676	E2_U_31.07.2013_M3	E2	0.366848	-0.0946261	0.0109141	-0.473978	0.0862058	0.901811	0.60246	0.0902421	0.255142	-0.208923	0.388106	0.0446571	0.244964	0.80551	-0.230864	-0.0945125	0.639621	0.280186	1.58225	0.292118	0.815328	0.0212414	0.587446	-0.0884646	0.357313	0.205751	0.184144	0.121856	0.617037	0.362488	1.23659	0.909077	0.794859	0.17102	1.21604	2.20718	0.359215	0.317027	0.071378	1.43502	1.36507	0.512671	0.459999	4.5395	1.02753	0.542865	3.26501
677	E2_U_25.09.2013_F1	E2	0.179201	0.183765	0.116707	-0.0524383	-0.223123	-0.0260842	0.274684	-0.0657822	0.029892	0.0587104	0.340012	0.228624	0.301206	0.359135	0.28168	0.13299	-0.0410409	0.201545	0.65422	0.0106772	0.352419	0.286664	0.393374	0.398967	0.0623926	0.294418	-0.199092	0.571334	0.16436	0.779128	2.32384	1.71603	0.60982	-0.000533619	1.47339	2.44296	0.595336	0.773074	0.304289	1.30662	1.30085	-0.017461	0.869534	9.68716	1.10611	0.309836	3.20479
678	E1_U_09.10.2013_F5	E1	0.0595677	-0.232888	0.0411101	0.169486	-0.0140915	0.139816	0.704212	0.214173	0.300263	-0.00304328	0.562999	0.876942	0.57838	2.35041	0.224254	0.360849	0.516681	0.858645	1.38124	0.315376	0.32187	0.0935306	0.699558	0.279885	0.79689	0.65565	0.0779931	1.08212	1.10648	1.79494	3.81741	2.47805	1.24822	0.133668	2.00241	4.11431	0.792899	0.889231	0.447195	2.08234	1.49342	0.413172	1.22901	13.201	1.89909	1.25135	5.24621
680	K_U_18.09.2013_M2	K	0.248173	-0.348784	0.0545302	0.0624354	-0.0972347	-0.0638004	0.541421	0.0966097	0.35127	0.273304	0.380898	0.357314	0.419991	1.98808	0.132922	-0.0860804	0.380165	0.343707	3.08635	0.151307	0.513426	0.0864129	-0.051651	0.162702	0.027178	0.379129	0.196407	0.40138	0.175944	0.668856	2.30265	2.45391	0.983746	0.167077	1.69385	4.3919	0.599554	0.485982	0.117153	0.502329	0.518337	0.11372	0.755248	8.3063	0.88554	0.655488	2.5745
681	E2_U_25.03.2013_M3	E2	-0.825617	0.669834	0.0241649	-0.651854	0.0833803	0.461711	0.384479	0.556581	0.152323	0.61977	-0.730273	-0.0267366	0.0657809	0.820901	0.138192	0.974036	0.543424	-0.0215353	1.64379	-0.156182	-0.112	1.45766	-0.259275	-0.0989229	1.25509	-1.41266	0.824025	2.83489	-1.10284	-2.03656	1.02214	1.18475	0.147224	-0.758636	1.71776	2.94917	0.400789	0.298993	0.135426	4.40314	0.583617	-0.0734681	1.75763	10.6005	0.0956222	-0.0475103	-0.198486
682	E1_U_23.10.2013_M2	E1	0.154244	-0.0307054	0.339126	0.524778	0.232222	0.132554	0.974335	0.218841	1.2743	-0.0243682	0.427403	0.0155461	0.71817	2.95468	0.499989	0.189394	0.901669	0.4373	1.19128	0.320353	0.193341	0.198041	0.0586901	0.213473	0.592592	0.200868	0.0535449	0.221972	0.607211	0.389458	2.75508	1.76084	0.809261	0.0108421	1.72001	3.52153	0.505598	0.938389	0.295652	1.67853	1.299	-0.0073786	0.716495	9.30259	1.01261	1.44933	4.6284
[truncated: 345 more columns]
